# Supplementary material for: ﻿Four new species of the genus Camptoscaphiella Caporiacco, 1934 (Araneae, Oonopidae) from Xizang, China
Source: Zookeys. 2024 Jul 26;1208:81–98. doi: 10.3897/zookeys.1208.127725 (PMC11297456; doi:10.3897/zookeys.1208.127725)
Supplement: XML Treatment for Camptoscaphiella [file zookeys.1208.127725-treatment1.xml]

<!DOCTYPE tp:taxon-treatment
  PUBLIC "-//TaxonX//DTD Taxonomic Treatment Publishing DTD v0 20100105//EN" "tax-treatment-NSO.dtd">
<tp:taxon-treatment xmlns:tp="http://www.plazi.org/taxpub"><tp:treatment-meta><kwd-group><label>Taxon classification</label><kwd>
              <named-content content-type="kingdom">Animalia</named-content>
            </kwd><kwd>
              <named-content content-type="order">Araneae</named-content>
            </kwd><kwd>
              <named-content content-type="family">Oonopidae</named-content>
            </kwd></kwd-group><mixed-citation publication-type="journal"><person-group><name><surname>Wang</surname><given-names>Xiaohan</given-names></name><name><surname>Tong</surname><given-names>Yanfeng</given-names></name><name><surname>Li</surname><given-names>Shuqiang</given-names></name></person-group><article-title>﻿Four new species of the genus <italic><tp:taxon-name><tp:taxon-name-part taxon-name-part-type="genus" reg="Camptoscaphiella">Camptoscaphiella</tp:taxon-name-part></tp:taxon-name></italic> Caporiacco, 1934 (<tp:taxon-name><tp:taxon-name-part taxon-name-part-type="order">Araneae</tp:taxon-name-part></tp:taxon-name>, <tp:taxon-name><tp:taxon-name-part taxon-name-part-type="family">Oonopidae</tp:taxon-name-part></tp:taxon-name>) from Xizang, China</article-title><source>Zookeys</source><day>26</day><month>07</month><year>2024</year><volume>1208</volume><fpage>81</fpage><lpage>98</lpage><pub-id pub-id-type="doi">10.3897/zookeys.1208.127725</pub-id></mixed-citation></tp:treatment-meta><tp:nomenclature><label>﻿Genus</label><tp:taxon-name>
            <object-id xmlns:xlink="http://www.w3.org/1999/xlink" content-type="arpha" xlink:type="simple">2ED1307A-BD55-5620-BA97-EE67EFFA5F76</object-id>
            <tp:taxon-name-part taxon-name-part-type="genus" reg="Camptoscaphiella">Camptoscaphiella</tp:taxon-name-part>
          </tp:taxon-name><tp:taxon-authority>Caporiacco, 1934</tp:taxon-authority></tp:nomenclature><tp:treatment-sec sec-type="type species" id="SECID0EIGAC"><title>Type species.</title><p><italic><tp:taxon-name><tp:taxon-name-part taxon-name-part-type="genus" reg="Camptoscaphiella">Camptoscaphiella</tp:taxon-name-part><tp:taxon-name-part taxon-name-part-type="species" reg="fulva">fulva</tp:taxon-name-part></tp:taxon-name></italic> Caporiacco, 1934, by monotypy.</p></tp:treatment-sec><tp:treatment-sec sec-type="diagnosis" id="SECID0EZGAC"><title>Diagnosis.</title><p>Males of this genus are similar to those of <italic><tp:taxon-name><tp:taxon-name-part taxon-name-part-type="genus" reg="Opopaea">Opopaea</tp:taxon-name-part></tp:taxon-name></italic> Simon, 1892 in the extremely large, club-shaped palpal patella, but can be distinguished by the spination of the legs I–II (tibia I and II with four pairs of long spines, and metatarsus I and II with two pairs of long spines) vs. without spination; the cymbium not fused with the bulb vs. fused; and the reduced abdominal scuta vs. complete scuta. Females of this genus are similar to those of <italic><tp:taxon-name><tp:taxon-name-part taxon-name-part-type="genus" reg="Ischnothyreus">Ischnothyreus</tp:taxon-name-part></tp:taxon-name></italic> Simon, 1893, but can be separated by lacking the distinct, darkly sclerotized, strongly winding duct of endogyne and the uniquely shaped atrium.</p></tp:treatment-sec><tp:treatment-sec sec-type="distribution" id="SECID0ENHAC"><title>Distribution.</title><p>China (Xizang, Yunnan), South Asia (Bhutan, India, Nepal, Pakistan, Sri Lanka), Southeast Asia (Thailand) and New Caledonia.</p></tp:treatment-sec></tp:taxon-treatment>
