# Supplementary material for: ﻿Four new species of the genus Camptoscaphiella Caporiacco, 1934 (Araneae, Oonopidae) from Xizang, China
Source: Zookeys. 2024 Jul 26;1208:81–98. doi: 10.3897/zookeys.1208.127725 (PMC11297456; doi:10.3897/zookeys.1208.127725)
Supplement: XML Treatment for Camptoscaphiella metok [file zookeys.1208.127725-treatment2.xml]

<!DOCTYPE tp:taxon-treatment
  PUBLIC "-//TaxonX//DTD Taxonomic Treatment Publishing DTD v0 20100105//EN" "tax-treatment-NSO.dtd">
<tp:taxon-treatment xmlns:tp="http://www.plazi.org/taxpub"><tp:treatment-meta><kwd-group><label>Taxon classification</label><kwd>
              <named-content content-type="kingdom">Animalia</named-content>
            </kwd><kwd>
              <named-content content-type="order">Araneae</named-content>
            </kwd><kwd>
              <named-content content-type="family">Oonopidae</named-content>
            </kwd></kwd-group><mixed-citation publication-type="journal"><person-group><name><surname>Wang</surname><given-names>Xiaohan</given-names></name><name><surname>Tong</surname><given-names>Yanfeng</given-names></name><name><surname>Li</surname><given-names>Shuqiang</given-names></name></person-group><article-title>﻿Four new species of the genus <italic><tp:taxon-name><tp:taxon-name-part taxon-name-part-type="genus" reg="Camptoscaphiella">Camptoscaphiella</tp:taxon-name-part></tp:taxon-name></italic> Caporiacco, 1934 (<tp:taxon-name><tp:taxon-name-part taxon-name-part-type="order">Araneae</tp:taxon-name-part></tp:taxon-name>, <tp:taxon-name><tp:taxon-name-part taxon-name-part-type="family">Oonopidae</tp:taxon-name-part></tp:taxon-name>) from Xizang, China</article-title><source>Zookeys</source><day>26</day><month>07</month><year>2024</year><volume>1208</volume><fpage>81</fpage><lpage>98</lpage><pub-id pub-id-type="doi">10.3897/zookeys.1208.127725</pub-id></mixed-citation></tp:treatment-meta><tp:nomenclature><label>﻿</label><tp:taxon-name>
            <object-id xmlns:xlink="http://www.w3.org/1999/xlink" content-type="arpha" xlink:type="simple">46B98DF7-F98D-58F5-8B0C-C9636C9B0323</object-id>
            <tp:taxon-name-part taxon-name-part-type="genus" reg="Camptoscaphiella">Camptoscaphiella</tp:taxon-name-part>
            <tp:taxon-name-part taxon-name-part-type="species" reg="metok">metok</tp:taxon-name-part>
            <object-id xmlns:xlink="http://www.w3.org/1999/xlink" content-type="zoobank" xlink:type="simple">https://zoobank.org/4B0D244B-5E71-48DD-9D92-434C7A0B2AD1</object-id>
          </tp:taxon-name><tp:taxon-authority>Tong &amp; Li</tp:taxon-authority><tp:taxon-status xmlns:xlink="http://www.w3.org/1999/xlink" xlink:type="simple">sp. nov.</tp:taxon-status><xref ref-type="fig" rid="F1">Figs 1</xref><xref ref-type="fig" rid="F2">, 2</xref><xref ref-type="fig" rid="F12">, 12</xref></tp:nomenclature><tp:treatment-sec sec-type="material" id="SECID0EIJAC"><title>Material examined.</title><p><bold><italic>Holotype</italic></bold> China • ♂ (<abbrev xmlns:xlink="http://www.w3.org/1999/xlink" xlink:title="Shenyang Normal University" id="ABBRID0ETJAC" xlink:type="simple">SYNU</abbrev>-1134); Xizang, Nyingchi, nr. Metok Co.; <named-content xmlns:xlink="http://www.w3.org/1999/xlink" content-type="dwc:verbatimCoordinates" xlink:type="simple"><named-content content-type="geo-json" specific-use="{&#34;type&#34;:&#34;Point&#34;,&#34;coordinates&#34;:[95.316933,29.323033]}" id="NCID0E1JAC" xlink:type="simple">29°19.382'N, 95°19.016'E</named-content></named-content>, 980 m; 2.VIII.2013; Y. Lin leg.</p><p><bold><italic>Paratype</italic></bold>: China • ♂ (<abbrev xmlns:xlink="http://www.w3.org/1999/xlink" xlink:title="Shenyang Normal University" id="ABBRID0EGKAC" xlink:type="simple">SYNU</abbrev>-1135); same data <abbrev xmlns:xlink="http://www.w3.org/1999/xlink" xlink:title="anterior sclerite" id="ABBRID0EKKAC" xlink:type="simple">as</abbrev> for holotype, Motuo Petrol Station; 22.IX.2013; Z. Gao leg.</p></tp:treatment-sec><tp:treatment-sec sec-type="diagnosis" id="SECID0EOKAC"><title>Diagnosis.</title><p>This new species is similar to <italic><tp:taxon-name><tp:taxon-name-part taxon-name-part-type="genus" reg="Camptoscaphiella">C.</tp:taxon-name-part><tp:taxon-name-part taxon-name-part-type="species" reg="linyejiei">linyejiei</tp:taxon-name-part></tp:taxon-name></italic> Tong &amp; Li, 2021, but can be distinguished by their normal-sized eyes (Fig. <xref ref-type="fig" rid="F1">1B, G</xref>) vs. reduced (<xref ref-type="bibr" rid="B4">Huang et al. 2021</xref>: fig. 4B, G); and the thread-like structure (<abbrev xmlns:xlink="http://www.w3.org/1999/xlink" xlink:title="thread-like structure" id="ABBRID0EHLAC" xlink:type="simple">tls</abbrev>) on the tip of the psemblous (Fig. <xref ref-type="fig" rid="F2">2G, H</xref>), vs. lacking; and having a plate-like process (<xref ref-type="bibr" rid="B4">Huang et al. 2021</xref>: fig. 5G, H).</p><fig id="F1" position="float" orientation="portrait"><object-id xmlns:xlink="http://www.w3.org/1999/xlink" content-type="doi" xlink:type="simple">10.3897/zookeys.1208.127725.figure1</object-id><object-id xmlns:xlink="http://www.w3.org/1999/xlink" content-type="arpha" xlink:type="simple">32CA6891-0903-5670-9C91-2703EB0900E9</object-id><label>Figure 1.</label><caption><p><italic><tp:taxon-name><tp:taxon-name-part taxon-name-part-type="genus" reg="Camptoscaphiella">Camptoscaphiella</tp:taxon-name-part><tp:taxon-name-part taxon-name-part-type="species" reg="metok">metok</tp:taxon-name-part></tp:taxon-name></italic> sp. nov., male holotype <bold>A, C, E</bold> habitus, dorsal, ventral and lateral views <bold>B, D, F, G</bold> prosoma, dorsal, ventral, lateral and anterior views, arrow shows the pointed anterolateral bumps. Scale bars: 0.4 mm (<bold>A–G</bold>).</p></caption><graphic xmlns:xlink="http://www.w3.org/1999/xlink" xlink:href="zookeys-1208-081_article-127725__-g001.jpg" position="float" orientation="portrait" xlink:type="simple" id="oo_1102637.jpg"><uri content-type="original_file" xlink:type="simple">https://binary.pensoft.net/fig/1102637</uri></graphic></fig><fig id="F2" position="float" orientation="portrait"><object-id xmlns:xlink="http://www.w3.org/1999/xlink" content-type="doi" xlink:type="simple">10.3897/zookeys.1208.127725.figure2</object-id><object-id xmlns:xlink="http://www.w3.org/1999/xlink" content-type="arpha" xlink:type="simple">19064EF9-C7DB-5BDB-8862-ACACEE8699BC</object-id><label>Figure 2.</label><caption><p><italic><tp:taxon-name><tp:taxon-name-part taxon-name-part-type="genus" reg="Camptoscaphiella">Camptoscaphiella</tp:taxon-name-part><tp:taxon-name-part taxon-name-part-type="species" reg="metok">metok</tp:taxon-name-part></tp:taxon-name></italic> sp. nov., male left palp <bold>A, I</bold> prolateral view <bold>B, E</bold> bulb, prolateral and retrolateral views <bold>C, K</bold> dorsal view <bold>D, J</bold> retrolateral view <bold>F, G, H</bold> distal part of bulb, dorsal, prolateral and retrolateral views. Abbreviations: <abbrev xmlns:xlink="http://www.w3.org/1999/xlink" xlink:title="narrow process" id="ABBRID0EONAC" xlink:type="simple">np</abbrev> = narrow process; <abbrev xmlns:xlink="http://www.w3.org/1999/xlink" xlink:title="retrolateral fold" id="ABBRID0ESNAC" xlink:type="simple">rlf</abbrev> = retrolateral fold; <abbrev xmlns:xlink="http://www.w3.org/1999/xlink" xlink:title="thread-like structure" id="ABBRID0EWNAC" xlink:type="simple">tls</abbrev> = thread-like structure; <abbrev xmlns:xlink="http://www.w3.org/1999/xlink" xlink:title="ventral outgrowth" id="ABBRID0E1NAC" xlink:type="simple">vo</abbrev> = ventral outgrowth; <abbrev xmlns:xlink="http://www.w3.org/1999/xlink" xlink:title="wing-like outgrowth" id="ABBRID0E5NAC" xlink:type="simple">wlo</abbrev> = wing-like outgrowth. Scale bars: 0.2 mm (<bold>A–E, I–K</bold>); 0.05 mm (<bold>F–H</bold>).</p></caption><graphic xmlns:xlink="http://www.w3.org/1999/xlink" xlink:href="zookeys-1208-081_article-127725__-g002.jpg" position="float" orientation="portrait" xlink:type="simple" id="oo_1102638.jpg"><uri content-type="original_file" xlink:type="simple">https://binary.pensoft.net/fig/1102638</uri></graphic></fig></tp:treatment-sec><tp:treatment-sec sec-type="description" id="SECID0ELOAC"><title>Description.</title><p><bold>Male</bold> (holotype). <bold><italic>Body</italic></bold>: uniformly colored, yellow; habitus <abbrev xmlns:xlink="http://www.w3.org/1999/xlink" xlink:title="anterior sclerite" id="ABBRID0EWOAC" xlink:type="simple">as</abbrev> in Fig. <xref ref-type="fig" rid="F1">1A, C, E</xref>; length 1.29. <bold><italic>Carapace</italic></bold> (Fig. <xref ref-type="fig" rid="F1">1B, F</xref>): 0.66 long, 0.54 wide; pars thoracica strongly elevated in lateral view, entire surface finely reticulated. <bold><italic>Eyes</italic></bold> (Fig. <xref ref-type="fig" rid="F1">1B, G</xref>): <abbrev xmlns:xlink="http://www.w3.org/1999/xlink" xlink:title="anterior lateral eyes" id="ABBRID0EMPAC" xlink:type="simple">ALE</abbrev>: 0.05; <abbrev xmlns:xlink="http://www.w3.org/1999/xlink" xlink:title="posterior median eyes" id="ABBRID0EQPAC" xlink:type="simple">PME</abbrev>: 0.04; <abbrev xmlns:xlink="http://www.w3.org/1999/xlink" xlink:title="posterior lateral eyes" id="ABBRID0EUPAC" xlink:type="simple">PLE</abbrev>: 0.04; <abbrev xmlns:xlink="http://www.w3.org/1999/xlink" xlink:title="anterior lateral eyes" id="ABBRID0EYPAC" xlink:type="simple">ALE</abbrev> circular, <abbrev xmlns:xlink="http://www.w3.org/1999/xlink" xlink:title="posterior median eyes" id="ABBRID0E3PAC" xlink:type="simple">PME</abbrev> oval, <abbrev xmlns:xlink="http://www.w3.org/1999/xlink" xlink:title="posterior lateral eyes" id="ABBRID0EBAAE" xlink:type="simple">PLE</abbrev> oval; posterior eye row procurved from both above and front; <abbrev xmlns:xlink="http://www.w3.org/1999/xlink" xlink:title="anterior lateral eyes" id="ABBRID0EFAAE" xlink:type="simple">ALE</abbrev> separated by less than one radius. <bold><italic>Clypeus</italic></bold> (Fig. <xref ref-type="fig" rid="F1">1F, G</xref>): margin unmodified, straight in front view, sloping forward in lateral view. <bold><italic>Mouthparts</italic></bold> (Fig. <xref ref-type="fig" rid="F1">1D, G</xref>): chelicerae unmodified; anterior-median part of endites strongly sclerotized. <bold><italic>Sternum</italic></bold> (Fig. <xref ref-type="fig" rid="F1">1D</xref>): <abbrev xmlns:xlink="http://www.w3.org/1999/xlink" xlink:title="anterior sclerite" id="ABBRID0E5AAE" xlink:type="simple">as</abbrev> long <abbrev xmlns:xlink="http://www.w3.org/1999/xlink" xlink:title="anterior sclerite" id="ABBRID0ECBAE" xlink:type="simple">as</abbrev> wide, with pointed anterolateral bumps. <bold><italic>Abdomen</italic></bold> (Fig. <xref ref-type="fig" rid="F1">1A, C, E</xref>): 0.63 long, 0.34 wide; oval, scuta pale orange; dorsal scutum covering about 5/6 of abdomen length, about 3/4 of abdomen width, fused to epigastric scutum; postgastric scutum covering about 3/4 of abdominal venter. <bold><italic>Palp</italic></bold> (Fig. <xref ref-type="fig" rid="F2">2A–K</xref>): reddish brown; patella extremely long club-shaped, length/width = 3.04, about 5.6 times longer than femur, and 2.5 times longer than bulb; cymbium narrow (length/width = 1.68) in dorsal view; distal part of bulb with narrow process (<abbrev xmlns:xlink="http://www.w3.org/1999/xlink" xlink:title="narrow process" id="ABBRID0EUBAE" xlink:type="simple">np</abbrev>), broad ventral outgrowth (<abbrev xmlns:xlink="http://www.w3.org/1999/xlink" xlink:title="ventral outgrowth" id="ABBRID0EYBAE" xlink:type="simple">vo</abbrev>), a narrow wing-like outgrowth (<abbrev xmlns:xlink="http://www.w3.org/1999/xlink" xlink:title="wing-like outgrowth" id="ABBRID0E3BAE" xlink:type="simple">wlo</abbrev>), a small retrolateral fold (<abbrev xmlns:xlink="http://www.w3.org/1999/xlink" xlink:title="retrolateral fold" id="ABBRID0EACAE" xlink:type="simple">rlf</abbrev>) and cluster of thread-like structure (<abbrev xmlns:xlink="http://www.w3.org/1999/xlink" xlink:title="thread-like structure" id="ABBRID0EECAE" xlink:type="simple">tls</abbrev>).</p><p><bold>Female.</bold> Unknown.</p></tp:treatment-sec><tp:treatment-sec sec-type="notes" id="SECID0EMCAE"><title>Notes.</title><p>Seven species [<italic><tp:taxon-name><tp:taxon-name-part taxon-name-part-type="genus" reg="Camptoscaphiella">C.</tp:taxon-name-part><tp:taxon-name-part taxon-name-part-type="species" reg="glenniei">glenniei</tp:taxon-name-part></tp:taxon-name></italic> (Fage, 1946) from India, <italic><tp:taxon-name><tp:taxon-name-part taxon-name-part-type="genus" reg="Camptoscaphiella">C.</tp:taxon-name-part><tp:taxon-name-part taxon-name-part-type="species" reg="martensi">martensi</tp:taxon-name-part></tp:taxon-name></italic> Baehr, 2010, <italic><tp:taxon-name><tp:taxon-name-part taxon-name-part-type="genus" reg="Camptoscaphiella">C.</tp:taxon-name-part><tp:taxon-name-part taxon-name-part-type="species" reg="panchthar">panchthar</tp:taxon-name-part></tp:taxon-name></italic> Baehr, 2010, <italic><tp:taxon-name><tp:taxon-name-part taxon-name-part-type="genus" reg="Camptoscaphiella">C.</tp:taxon-name-part><tp:taxon-name-part taxon-name-part-type="species" reg="silens">silens</tp:taxon-name-part></tp:taxon-name></italic> Brignoli, 1976, <italic><tp:taxon-name><tp:taxon-name-part taxon-name-part-type="genus" reg="Camptoscaphiella">C.</tp:taxon-name-part><tp:taxon-name-part taxon-name-part-type="species" reg="strepens">strepens</tp:taxon-name-part></tp:taxon-name></italic> Brignoli, 1976 and <italic><tp:taxon-name><tp:taxon-name-part taxon-name-part-type="genus" reg="Camptoscaphiella">C.</tp:taxon-name-part><tp:taxon-name-part taxon-name-part-type="species" reg="taplejung">taplejung</tp:taxon-name-part></tp:taxon-name></italic> Baehr, 2010 from Nepal and <italic><tp:taxon-name><tp:taxon-name-part taxon-name-part-type="genus" reg="Camptoscaphiella">C.</tp:taxon-name-part><tp:taxon-name-part taxon-name-part-type="species" reg="gunsa">gunsa</tp:taxon-name-part></tp:taxon-name></italic> Baehr, 2010 from India and Nepal] in adjacent areas are known only from females and this new species can be potentially conspecific with one of them.</p></tp:treatment-sec><tp:treatment-sec sec-type="etymology" id="SECID0E6EAE"><title>Etymology.</title><p>The specific name refers to the type locality and is a noun in apposition.</p></tp:treatment-sec><tp:treatment-sec sec-type="distribution" id="SECID0EEFAE"><title>Distribution.</title><p>Known only from the type locality.</p></tp:treatment-sec><tp:treatment-sec><!--Section generated to contain objects referenced in tp:taxon-treatment.--><fig id="F12" position="float" orientation="portrait"><object-id xmlns:xlink="http://www.w3.org/1999/xlink" content-type="doi" xlink:type="simple">10.3897/zookeys.1208.127725.figure12</object-id><object-id xmlns:xlink="http://www.w3.org/1999/xlink" content-type="arpha" xlink:type="simple">A954FCEB-1C39-5A50-AAF8-3815D2098EE4</object-id><label>Figure 12.</label><caption><p>Distribution records of four new species of the genus <italic><tp:taxon-name><tp:taxon-name-part taxon-name-part-type="genus" reg="Camptoscaphiella">Camptoscaphiella</tp:taxon-name-part></tp:taxon-name></italic> from Xizang, China. 1. <italic><tp:taxon-name><tp:taxon-name-part taxon-name-part-type="genus" reg="Camptoscaphiella">C.</tp:taxon-name-part><tp:taxon-name-part taxon-name-part-type="species" reg="metok">metok</tp:taxon-name-part></tp:taxon-name></italic> sp. nov. 2. <italic><tp:taxon-name><tp:taxon-name-part taxon-name-part-type="genus" reg="Camptoscaphiella">C.</tp:taxon-name-part><tp:taxon-name-part taxon-name-part-type="species" reg="shannan">shannan</tp:taxon-name-part></tp:taxon-name></italic> sp. nov. 3. <italic><tp:taxon-name><tp:taxon-name-part taxon-name-part-type="genus" reg="Camptoscaphiella">C.</tp:taxon-name-part><tp:taxon-name-part taxon-name-part-type="species" reg="trifoliata">trifoliata</tp:taxon-name-part></tp:taxon-name></italic> sp. nov. 4. <italic><tp:taxon-name><tp:taxon-name-part taxon-name-part-type="genus" reg="Camptoscaphiella">C.</tp:taxon-name-part><tp:taxon-name-part taxon-name-part-type="species" reg="zayu">zayu</tp:taxon-name-part></tp:taxon-name></italic> sp. nov.</p></caption><graphic xmlns:xlink="http://www.w3.org/1999/xlink" xlink:href="zookeys-1208-081_article-127725__-g012.jpg" position="float" orientation="portrait" xlink:type="simple" id="oo_1102648.jpg"><uri content-type="original_file" xlink:type="simple">https://binary.pensoft.net/fig/1102648</uri></graphic></fig></tp:treatment-sec><ref-list><ref id="B4"><mixed-citation xmlns:xlink="http://www.w3.org/1999/xlink" xlink:type="simple"><person-group><name name-style="western"><surname>Huang</surname><given-names>Y</given-names></name><name name-style="western"><surname>Bian</surname><given-names>D</given-names></name><name name-style="western"><surname>Tong</surname><given-names>Y</given-names></name><name name-style="western"><surname>Li</surname><given-names>S</given-names></name></person-group> (<year>2021</year>) <article-title>Two new species of the genus <italic><tp:taxon-name><tp:taxon-name-part taxon-name-part-type="genus">Camptoscaphiella</tp:taxon-name-part></tp:taxon-name></italic> from Yunnan, China (<tp:taxon-name><tp:taxon-name-part taxon-name-part-type="order">Araneae</tp:taxon-name-part></tp:taxon-name>: <tp:taxon-name><tp:taxon-name-part taxon-name-part-type="family">Oonopidae</tp:taxon-name-part></tp:taxon-name>).</article-title><source>ZooKeys</source><volume>1052</volume>: <fpage>43</fpage>–<lpage>53</lpage>. <ext-link xlink:href="10.3897/zookeys.1052.66743" ext-link-type="doi" xlink:type="simple">https://doi.org/10.3897/zookeys.1052.66743</ext-link></mixed-citation></ref></ref-list></tp:taxon-treatment>
