# Supplementary material for: ﻿Four new species of the genus Camptoscaphiella Caporiacco, 1934 (Araneae, Oonopidae) from Xizang, China
Source: Zookeys. 2024 Jul 26;1208:81–98. doi: 10.3897/zookeys.1208.127725 (PMC11297456; doi:10.3897/zookeys.1208.127725)
Supplement: XML Treatment for Camptoscaphiella shannan [file zookeys.1208.127725-treatment3.xml]

<!DOCTYPE tp:taxon-treatment
  PUBLIC "-//TaxonX//DTD Taxonomic Treatment Publishing DTD v0 20100105//EN" "tax-treatment-NSO.dtd">
<tp:taxon-treatment xmlns:tp="http://www.plazi.org/taxpub"><tp:treatment-meta><kwd-group><label>Taxon classification</label><kwd>
              <named-content content-type="kingdom">Animalia</named-content>
            </kwd><kwd>
              <named-content content-type="order">Araneae</named-content>
            </kwd><kwd>
              <named-content content-type="family">Oonopidae</named-content>
            </kwd></kwd-group><mixed-citation publication-type="journal"><person-group><name><surname>Wang</surname><given-names>Xiaohan</given-names></name><name><surname>Tong</surname><given-names>Yanfeng</given-names></name><name><surname>Li</surname><given-names>Shuqiang</given-names></name></person-group><article-title>﻿Four new species of the genus <italic><tp:taxon-name><tp:taxon-name-part taxon-name-part-type="genus" reg="Camptoscaphiella">Camptoscaphiella</tp:taxon-name-part></tp:taxon-name></italic> Caporiacco, 1934 (<tp:taxon-name><tp:taxon-name-part taxon-name-part-type="order">Araneae</tp:taxon-name-part></tp:taxon-name>, <tp:taxon-name><tp:taxon-name-part taxon-name-part-type="family">Oonopidae</tp:taxon-name-part></tp:taxon-name>) from Xizang, China</article-title><source>Zookeys</source><day>26</day><month>07</month><year>2024</year><volume>1208</volume><fpage>81</fpage><lpage>98</lpage><pub-id pub-id-type="doi">10.3897/zookeys.1208.127725</pub-id></mixed-citation></tp:treatment-meta><tp:nomenclature><label>﻿</label><tp:taxon-name>
            <object-id xmlns:xlink="http://www.w3.org/1999/xlink" content-type="arpha" xlink:type="simple">A8533E44-22F6-5087-9437-562854708E23</object-id>
            <tp:taxon-name-part taxon-name-part-type="genus" reg="Camptoscaphiella">Camptoscaphiella</tp:taxon-name-part>
            <tp:taxon-name-part taxon-name-part-type="species" reg="shannan">shannan</tp:taxon-name-part>
            <object-id xmlns:xlink="http://www.w3.org/1999/xlink" content-type="zoobank" xlink:type="simple">https://zoobank.org/6EC89B40-CFA0-4E7C-8F75-9102C4BF40F3</object-id>
          </tp:taxon-name><tp:taxon-authority>Tong &amp; Li</tp:taxon-authority><tp:taxon-status xmlns:xlink="http://www.w3.org/1999/xlink" xlink:type="simple">sp. nov.</tp:taxon-status><xref ref-type="fig" rid="F3">Figs 3</xref><xref ref-type="fig" rid="F4">, 4</xref><xref ref-type="fig" rid="F5">, 5</xref><xref ref-type="fig" rid="F12">, 12</xref></tp:nomenclature><tp:treatment-sec sec-type="material" id="SECID0EDHAE"><title>Material examined.</title><p><bold><italic>Holotype</italic></bold> China • ♂ (<abbrev xmlns:xlink="http://www.w3.org/1999/xlink" xlink:title="Shenyang Normal University" id="ABBRID0EOHAE" xlink:type="simple">SYNU</abbrev>-1143); Xizang, Shannan City, Cona Co., Lemenba Ethnic Township, 17–20 km section from Lewang Bridge to Liulian Hwy; <named-content xmlns:xlink="http://www.w3.org/1999/xlink" content-type="dwc:verbatimCoordinates" xlink:type="simple"><named-content content-type="geo-json" specific-use="{&#34;type&#34;:&#34;Point&#34;,&#34;coordinates&#34;:[91.773617,27.795000]}" id="NCID0EVHAE" xlink:type="simple">27°47.700'N, 91°46.417'E</named-content></named-content>, 3706 m; 5.VI.2016; J. Wu leg.</p><p><bold><italic>Paratypes</italic></bold>: China • ♀ (<abbrev xmlns:xlink="http://www.w3.org/1999/xlink" xlink:title="Shenyang Normal University" id="ABBRID0EBIAE" xlink:type="simple">SYNU</abbrev>-1144); same data <abbrev xmlns:xlink="http://www.w3.org/1999/xlink" xlink:title="anterior sclerite" id="ABBRID0EFIAE" xlink:type="simple">as</abbrev> for holotype • 6♀ (<abbrev xmlns:xlink="http://www.w3.org/1999/xlink" xlink:title="Shenyang Normal University" id="ABBRID0EJIAE" xlink:type="simple">SYNU</abbrev>-1123–1128); same data <abbrev xmlns:xlink="http://www.w3.org/1999/xlink" xlink:title="anterior sclerite" id="ABBRID0ENIAE" xlink:type="simple">as</abbrev> for holotype.</p></tp:treatment-sec><tp:treatment-sec sec-type="diagnosis" id="SECID0ERIAE"><title>Diagnosis.</title><p>The new species is similar to <italic><tp:taxon-name><tp:taxon-name-part taxon-name-part-type="genus" reg="Camptoscaphiella">C.</tp:taxon-name-part><tp:taxon-name-part taxon-name-part-type="species" reg="tuberans">tuberans</tp:taxon-name-part></tp:taxon-name></italic> Tong &amp; Li, 2007 and can be distinguished by the single strong bristle behind cheliceral paturons (Fig. <xref ref-type="fig" rid="F3">3D–H</xref>), vs. bristle absent (<xref ref-type="bibr" rid="B5">Tong and Li 2007</xref>: fig. 23); the strongly sclerotized median process (<abbrev xmlns:xlink="http://www.w3.org/1999/xlink" xlink:title="median process" id="ABBRID0EKJAE" xlink:type="simple">mpr</abbrev>) and a broad ventral outgrowth (<abbrev xmlns:xlink="http://www.w3.org/1999/xlink" xlink:title="ventral outgrowth" id="ABBRID0EOJAE" xlink:type="simple">vo</abbrev>) of the psembolus (Fig. <xref ref-type="fig" rid="F4">4D, H, K</xref>) vs. lacking the median process and having instead a very narrow, bifurcated ventral outgrowth (<xref ref-type="bibr" rid="B5">Tong and Li 2007</xref>: figs 25–27); and narrow forcipate median plate (<abbrev xmlns:xlink="http://www.w3.org/1999/xlink" xlink:title="median plate" id="ABBRID0E1JAE" xlink:type="simple">mp</abbrev>) of endogyne (Fig. <xref ref-type="fig" rid="F5">5F, H</xref>) vs. circular median plate (<xref ref-type="bibr" rid="B5">Tong and Li 2007</xref>: fig. 22).</p><fig id="F3" position="float" orientation="portrait"><object-id xmlns:xlink="http://www.w3.org/1999/xlink" content-type="doi" xlink:type="simple">10.3897/zookeys.1208.127725.figure3</object-id><object-id xmlns:xlink="http://www.w3.org/1999/xlink" content-type="arpha" xlink:type="simple">F43E38E7-39EA-5B2E-8DF8-C9705B07C689</object-id><label>Figure 3.</label><caption><p><italic><tp:taxon-name><tp:taxon-name-part taxon-name-part-type="genus" reg="Camptoscaphiella">Camptoscaphiella</tp:taxon-name-part><tp:taxon-name-part taxon-name-part-type="species" reg="shannan">shannan</tp:taxon-name-part></tp:taxon-name></italic> sp. nov., male holotype <bold>A, C, E</bold> habitus, dorsal, ventral and lateral views <bold>B, D, F, H</bold> prosoma, dorsal, ventral, lateral and anterior views, arrow shows the pointed anterolateral bumps <bold>G</bold> labium and endites, ventral view. Scale bars: 0.4 mm (<bold>A–G</bold>).</p></caption><graphic xmlns:xlink="http://www.w3.org/1999/xlink" xlink:href="zookeys-1208-081_article-127725__-g003.jpg" position="float" orientation="portrait" xlink:type="simple" id="oo_1102639.jpg"><uri content-type="original_file" xlink:type="simple">https://binary.pensoft.net/fig/1102639</uri></graphic></fig><fig id="F4" position="float" orientation="portrait"><object-id xmlns:xlink="http://www.w3.org/1999/xlink" content-type="doi" xlink:type="simple">10.3897/zookeys.1208.127725.figure4</object-id><object-id xmlns:xlink="http://www.w3.org/1999/xlink" content-type="arpha" xlink:type="simple">877F0AEC-FEC4-5B25-86A9-A5A6A0D17F5D</object-id><label>Figure 4.</label><caption><p><italic><tp:taxon-name><tp:taxon-name-part taxon-name-part-type="genus" reg="Camptoscaphiella">Camptoscaphiella</tp:taxon-name-part><tp:taxon-name-part taxon-name-part-type="species" reg="shannan">shannan</tp:taxon-name-part></tp:taxon-name></italic> sp. nov., male left palp <bold>A, K</bold> prolateral view <bold>B, E</bold> bulb, prolateral and retrolateral views <bold>C, L</bold> retrolateral view <bold>D, G, H</bold> distal part of bulb, prolateral, dorsal and retrolateral views <bold>F, J</bold> dorsal view <bold>I</bold> same <abbrev xmlns:xlink="http://www.w3.org/1999/xlink" xlink:title="anterior sclerite" id="ABBRID0EFMAE" xlink:type="simple">as</abbrev><bold>G</bold> showing the details (arrow). Abbreviations: <abbrev xmlns:xlink="http://www.w3.org/1999/xlink" xlink:title="median process" id="ABBRID0ELMAE" xlink:type="simple">mpr</abbrev> = median process; <abbrev xmlns:xlink="http://www.w3.org/1999/xlink" xlink:title="prolateral outgrowth" id="ABBRID0EPMAE" xlink:type="simple">pro</abbrev> = prolateral outgrowth; <abbrev xmlns:xlink="http://www.w3.org/1999/xlink" xlink:title="retrolateral fold" id="ABBRID0ETMAE" xlink:type="simple">rlf</abbrev> = retrolateral fold; <abbrev xmlns:xlink="http://www.w3.org/1999/xlink" xlink:title="ventral outgrowth" id="ABBRID0EXMAE" xlink:type="simple">vo</abbrev> = ventral outgrowth. Scale bars: 0.2 mm (<bold>A–C, E, F, J–L</bold>); 0.05 mm (<bold>D, G, H</bold>); 0.01 mm (<bold>I</bold>).</p></caption><graphic xmlns:xlink="http://www.w3.org/1999/xlink" xlink:href="zookeys-1208-081_article-127725__-g004.jpg" position="float" orientation="portrait" xlink:type="simple" id="oo_1102640.jpg"><uri content-type="original_file" xlink:type="simple">https://binary.pensoft.net/fig/1102640</uri></graphic></fig><fig id="F5" position="float" orientation="portrait"><object-id xmlns:xlink="http://www.w3.org/1999/xlink" content-type="doi" xlink:type="simple">10.3897/zookeys.1208.127725.figure5</object-id><object-id xmlns:xlink="http://www.w3.org/1999/xlink" content-type="arpha" xlink:type="simple">BECBBAD3-0B5F-57C9-A798-AA6563537406</object-id><label>Figure 5.</label><caption><p><italic><tp:taxon-name><tp:taxon-name-part taxon-name-part-type="genus" reg="Camptoscaphiella">Camptoscaphiella</tp:taxon-name-part><tp:taxon-name-part taxon-name-part-type="species" reg="shannan">shannan</tp:taxon-name-part></tp:taxon-name></italic> sp. nov., female paratype (<abbrev xmlns:xlink="http://www.w3.org/1999/xlink" xlink:title="Shenyang Normal University" id="ABBRID0EZNAE" xlink:type="simple">SYNU</abbrev>-1144) <bold>A, C, E</bold> habitus, dorsal, ventral and lateral views <bold>B, D, G</bold> prosoma, dorsal, ventral and anterior views <bold>F</bold> epigastric region, ventral view <bold>H, I</bold> endogyne, ventral and dorsal views. Abbreviations: <abbrev xmlns:xlink="http://www.w3.org/1999/xlink" xlink:title="apodemes" id="ABBRID0EFOAE" xlink:type="simple">ap</abbrev> = apodemes; <abbrev xmlns:xlink="http://www.w3.org/1999/xlink" xlink:title="anterior sclerite" id="ABBRID0EJOAE" xlink:type="simple">as</abbrev> = anterior sclerite; <abbrev xmlns:xlink="http://www.w3.org/1999/xlink" xlink:title="copulatory duct" id="ABBRID0ENOAE" xlink:type="simple">cd</abbrev> = copulatory duct; <abbrev xmlns:xlink="http://www.w3.org/1999/xlink" xlink:title="median plate" id="ABBRID0EROAE" xlink:type="simple">mp</abbrev> = median plate. Scale bars: 0.4 mm (<bold>A–E, G</bold>); 0.2 mm (<bold>F, H, I</bold>).</p></caption><graphic xmlns:xlink="http://www.w3.org/1999/xlink" xlink:href="zookeys-1208-081_article-127725__-g005.jpg" position="float" orientation="portrait" xlink:type="simple" id="oo_1102641.jpg"><uri content-type="original_file" xlink:type="simple">https://binary.pensoft.net/fig/1102641</uri></graphic></fig></tp:treatment-sec><tp:treatment-sec sec-type="description" id="SECID0E5OAE"><title>Description.</title><p><bold>Male</bold> (holotype). <bold><italic>Body</italic></bold>: uniformly colored, yellow; habitus <abbrev xmlns:xlink="http://www.w3.org/1999/xlink" xlink:title="anterior sclerite" id="ABBRID0EJPAE" xlink:type="simple">as</abbrev> in Fig. <xref ref-type="fig" rid="F3">3A, C, E</xref>; length 1.83. <bold><italic>Carapace</italic></bold> (Fig. <xref ref-type="fig" rid="F3">3B, F</xref>): 0.81 long, 0.72 wide; pars thoracica slightly elevated in lateral view, entire surface finely reticulated. <bold><italic>Eyes</italic></bold> (Fig. <xref ref-type="fig" rid="F3">3B, H</xref>): <abbrev xmlns:xlink="http://www.w3.org/1999/xlink" xlink:title="anterior lateral eyes" id="ABBRID0E6PAE" xlink:type="simple">ALE</abbrev>: 0.08; <abbrev xmlns:xlink="http://www.w3.org/1999/xlink" xlink:title="posterior median eyes" id="ABBRID0EDQAE" xlink:type="simple">PME</abbrev>: 0.06; <abbrev xmlns:xlink="http://www.w3.org/1999/xlink" xlink:title="posterior lateral eyes" id="ABBRID0EHQAE" xlink:type="simple">PLE</abbrev>: 0.06; <abbrev xmlns:xlink="http://www.w3.org/1999/xlink" xlink:title="anterior lateral eyes" id="ABBRID0ELQAE" xlink:type="simple">ALE</abbrev> circular, <abbrev xmlns:xlink="http://www.w3.org/1999/xlink" xlink:title="posterior median eyes" id="ABBRID0EPQAE" xlink:type="simple">PME</abbrev> oval, <abbrev xmlns:xlink="http://www.w3.org/1999/xlink" xlink:title="posterior lateral eyes" id="ABBRID0ETQAE" xlink:type="simple">PLE</abbrev> oval; posterior eye row straight from above, procurved from front; <abbrev xmlns:xlink="http://www.w3.org/1999/xlink" xlink:title="anterior lateral eyes" id="ABBRID0EXQAE" xlink:type="simple">ALE</abbrev> separated by less than one radius. <bold><italic>Clypeus</italic></bold> (Fig. <xref ref-type="fig" rid="F3">3F, H</xref>): margin unmodified, straight in front view, sloping forward in lateral view. <bold><italic>Mouthparts</italic></bold> (Fig. <xref ref-type="fig" rid="F3">3G, H</xref>): with single strong bristle behind paturons; anterior-median part of the endites strongly sclerotized. <bold><italic>Sternum</italic></bold> (Fig. <xref ref-type="fig" rid="F3">3D</xref>): <abbrev xmlns:xlink="http://www.w3.org/1999/xlink" xlink:title="anterior sclerite" id="ABBRID0EQRAE" xlink:type="simple">as</abbrev> long <abbrev xmlns:xlink="http://www.w3.org/1999/xlink" xlink:title="anterior sclerite" id="ABBRID0EURAE" xlink:type="simple">as</abbrev> wide, with pointed anterolateral bumps. <bold><italic>Abdomen</italic></bold> (Fig. <xref ref-type="fig" rid="F3">3A, C, E</xref>): 1.02 long, 0.73 wide; oval, scuta pale orange; dorsal scutum covering about 2/3 of abdomen, 1/2 of abdomen width, fused to epigastric scutum; postgastric scutum small. <bold><italic>Palp</italic></bold> (Fig. <xref ref-type="fig" rid="F4">4A–L</xref>): reddish brown; patella extremely long club-shaped, length/width = 3.30, about 5.8 times longer than femur, and 3.2 times longer than bulb, cymbium narrow (length/width = 1.90) in dorsal view; psembolus with prolateral and ventral outgrowths (<abbrev xmlns:xlink="http://www.w3.org/1999/xlink" xlink:title="prolateral outgrowth" id="ABBRID0EGSAE" xlink:type="simple">pro</abbrev> and <abbrev xmlns:xlink="http://www.w3.org/1999/xlink" xlink:title="ventral outgrowth" id="ABBRID0EKSAE" xlink:type="simple">vo</abbrev> respectively), strongly sclerotized median process (<abbrev xmlns:xlink="http://www.w3.org/1999/xlink" xlink:title="median process" id="ABBRID0EOSAE" xlink:type="simple">mpr</abbrev>) and small retrolateral fold (<abbrev xmlns:xlink="http://www.w3.org/1999/xlink" xlink:title="retrolateral fold" id="ABBRID0ESSAE" xlink:type="simple">rlf</abbrev>).</p><p><bold>Female</bold> (<abbrev xmlns:xlink="http://www.w3.org/1999/xlink" xlink:title="Shenyang Normal University" id="ABBRID0E1SAE" xlink:type="simple">SYNU</abbrev>-1144). As in male except for the following. <bold><italic>Body</italic></bold>: habitus <abbrev xmlns:xlink="http://www.w3.org/1999/xlink" xlink:title="anterior sclerite" id="ABBRID0EBTAE" xlink:type="simple">as</abbrev> in Fig. <xref ref-type="fig" rid="F5">5A, C, E</xref>; length 1.98. <bold><italic>Carapace</italic></bold>: 0.86 long, 0.73 wide. <bold><italic>Eyes</italic></bold>: <abbrev xmlns:xlink="http://www.w3.org/1999/xlink" xlink:title="anterior lateral eyes" id="ABBRID0EPTAE" xlink:type="simple">ALE</abbrev> 0.07; <abbrev xmlns:xlink="http://www.w3.org/1999/xlink" xlink:title="posterior median eyes" id="ABBRID0ETTAE" xlink:type="simple">PME</abbrev> 0.05; <abbrev xmlns:xlink="http://www.w3.org/1999/xlink" xlink:title="posterior lateral eyes" id="ABBRID0EXTAE" xlink:type="simple">PLE</abbrev> 0.07. <bold><italic>Abdomen</italic></bold>: 1.12 long, 0.80 wide. Postgaster (Fig. <xref ref-type="fig" rid="F5">5F, H</xref>): with stick-like anterior sclerite (<abbrev xmlns:xlink="http://www.w3.org/1999/xlink" xlink:title="anterior sclerite" id="ABBRID0EIUAE" xlink:type="simple">as</abbrev>) and forcipate median plate (<abbrev xmlns:xlink="http://www.w3.org/1999/xlink" xlink:title="median plate" id="ABBRID0EMUAE" xlink:type="simple">mp</abbrev>). <bold><italic>Endogyne</italic></bold> (Fig. <xref ref-type="fig" rid="F5">5I</xref>): copulatory duct (<abbrev xmlns:xlink="http://www.w3.org/1999/xlink" xlink:title="copulatory duct" id="ABBRID0E3UAE" xlink:type="simple">cd</abbrev>) long, narrow, straight with tip well beyond postgastric scutum; apodemes (<abbrev xmlns:xlink="http://www.w3.org/1999/xlink" xlink:title="apodemes" id="ABBRID0EAVAE" xlink:type="simple">ap</abbrev>) short.</p></tp:treatment-sec><tp:treatment-sec sec-type="etymology" id="SECID0EEVAE"><title>Etymology.</title><p>The specific name refers to the type locality and is a noun in apposition.</p></tp:treatment-sec><tp:treatment-sec sec-type="distribution" id="SECID0EJVAE"><title>Distribution.</title><p>Known only from the type locality.</p></tp:treatment-sec><tp:treatment-sec><!--Section generated to contain objects referenced in tp:taxon-treatment.--><fig id="F12" position="float" orientation="portrait"><object-id xmlns:xlink="http://www.w3.org/1999/xlink" content-type="doi" xlink:type="simple">10.3897/zookeys.1208.127725.figure12</object-id><object-id xmlns:xlink="http://www.w3.org/1999/xlink" content-type="arpha" xlink:type="simple">A954FCEB-1C39-5A50-AAF8-3815D2098EE4</object-id><label>Figure 12.</label><caption><p>Distribution records of four new species of the genus <italic><tp:taxon-name><tp:taxon-name-part taxon-name-part-type="genus" reg="Camptoscaphiella">Camptoscaphiella</tp:taxon-name-part></tp:taxon-name></italic> from Xizang, China. 1. <italic><tp:taxon-name><tp:taxon-name-part taxon-name-part-type="genus" reg="Camptoscaphiella">C.</tp:taxon-name-part><tp:taxon-name-part taxon-name-part-type="species" reg="metok">metok</tp:taxon-name-part></tp:taxon-name></italic> sp. nov. 2. <italic><tp:taxon-name><tp:taxon-name-part taxon-name-part-type="genus" reg="Camptoscaphiella">C.</tp:taxon-name-part><tp:taxon-name-part taxon-name-part-type="species" reg="shannan">shannan</tp:taxon-name-part></tp:taxon-name></italic> sp. nov. 3. <italic><tp:taxon-name><tp:taxon-name-part taxon-name-part-type="genus" reg="Camptoscaphiella">C.</tp:taxon-name-part><tp:taxon-name-part taxon-name-part-type="species" reg="trifoliata">trifoliata</tp:taxon-name-part></tp:taxon-name></italic> sp. nov. 4. <italic><tp:taxon-name><tp:taxon-name-part taxon-name-part-type="genus" reg="Camptoscaphiella">C.</tp:taxon-name-part><tp:taxon-name-part taxon-name-part-type="species" reg="zayu">zayu</tp:taxon-name-part></tp:taxon-name></italic> sp. nov.</p></caption><graphic xmlns:xlink="http://www.w3.org/1999/xlink" xlink:href="zookeys-1208-081_article-127725__-g012.jpg" position="float" orientation="portrait" xlink:type="simple" id="oo_1102648.jpg"><uri content-type="original_file" xlink:type="simple">https://binary.pensoft.net/fig/1102648</uri></graphic></fig></tp:treatment-sec><ref-list><ref id="B5"><mixed-citation xmlns:xlink="http://www.w3.org/1999/xlink" xlink:type="simple"><person-group><name name-style="western"><surname>Tong</surname><given-names>Y</given-names></name><name name-style="western"><surname>Li</surname><given-names>S</given-names></name></person-group> (<year>2007</year>) <article-title>One new genus and four new species of oonopid spiders from southwest China (<tp:taxon-name><tp:taxon-name-part taxon-name-part-type="order">Araneae</tp:taxon-name-part></tp:taxon-name>: <tp:taxon-name><tp:taxon-name-part taxon-name-part-type="family">Oonopidae</tp:taxon-name-part></tp:taxon-name>).</article-title><source>Annales Zoologici (Warszawa)</source><volume>57</volume>: <fpage>331</fpage>–<lpage>340</lpage>.</mixed-citation></ref></ref-list></tp:taxon-treatment>
