# Supplementary material for: ﻿Four new species of the genus Camptoscaphiella Caporiacco, 1934 (Araneae, Oonopidae) from Xizang, China
Source: Zookeys. 2024 Jul 26;1208:81–98. doi: 10.3897/zookeys.1208.127725 (PMC11297456; doi:10.3897/zookeys.1208.127725)
Supplement: XML Treatment for Camptoscaphiella trifoliata [file zookeys.1208.127725-treatment4.xml]

<!DOCTYPE tp:taxon-treatment
  PUBLIC "-//TaxonX//DTD Taxonomic Treatment Publishing DTD v0 20100105//EN" "tax-treatment-NSO.dtd">
<tp:taxon-treatment xmlns:tp="http://www.plazi.org/taxpub"><tp:treatment-meta><kwd-group><label>Taxon classification</label><kwd>
              <named-content content-type="kingdom">Animalia</named-content>
            </kwd><kwd>
              <named-content content-type="order">Araneae</named-content>
            </kwd><kwd>
              <named-content content-type="family">Oonopidae</named-content>
            </kwd></kwd-group><mixed-citation publication-type="journal"><person-group><name><surname>Wang</surname><given-names>Xiaohan</given-names></name><name><surname>Tong</surname><given-names>Yanfeng</given-names></name><name><surname>Li</surname><given-names>Shuqiang</given-names></name></person-group><article-title>﻿Four new species of the genus <italic><tp:taxon-name><tp:taxon-name-part taxon-name-part-type="genus" reg="Camptoscaphiella">Camptoscaphiella</tp:taxon-name-part></tp:taxon-name></italic> Caporiacco, 1934 (<tp:taxon-name><tp:taxon-name-part taxon-name-part-type="order">Araneae</tp:taxon-name-part></tp:taxon-name>, <tp:taxon-name><tp:taxon-name-part taxon-name-part-type="family">Oonopidae</tp:taxon-name-part></tp:taxon-name>) from Xizang, China</article-title><source>Zookeys</source><day>26</day><month>07</month><year>2024</year><volume>1208</volume><fpage>81</fpage><lpage>98</lpage><pub-id pub-id-type="doi">10.3897/zookeys.1208.127725</pub-id></mixed-citation></tp:treatment-meta><tp:nomenclature><label>﻿</label><tp:taxon-name>
            <object-id xmlns:xlink="http://www.w3.org/1999/xlink" content-type="arpha" xlink:type="simple">1F5069E6-4592-54BC-90BC-2C8E807459A3</object-id>
            <tp:taxon-name-part taxon-name-part-type="genus" reg="Camptoscaphiella">Camptoscaphiella</tp:taxon-name-part>
            <tp:taxon-name-part taxon-name-part-type="species" reg="trifoliata">trifoliata</tp:taxon-name-part>
            <object-id xmlns:xlink="http://www.w3.org/1999/xlink" content-type="zoobank" xlink:type="simple">https://zoobank.org/C007206E-B7E4-46C9-A4F9-59DEE08A0442</object-id>
          </tp:taxon-name><tp:taxon-authority>Tong &amp; Li</tp:taxon-authority><tp:taxon-status xmlns:xlink="http://www.w3.org/1999/xlink" xlink:type="simple">sp. nov.</tp:taxon-status><xref ref-type="fig" rid="F6">Figs 6</xref><xref ref-type="fig" rid="F7">, 7</xref><xref ref-type="fig" rid="F8">, 8</xref><xref ref-type="fig" rid="F12">, 12</xref></tp:nomenclature><tp:treatment-sec sec-type="material" id="SECID0EIXAE"><title>Material examined.</title><p><bold><italic>Holotype</italic></bold> China • ♂ (<abbrev xmlns:xlink="http://www.w3.org/1999/xlink" xlink:title="Shenyang Normal University" id="ABBRID0ETXAE" xlink:type="simple">SYNU</abbrev>-1145); Xizang, Rikaze City, Jilong Co., Zalong Vill.; <named-content xmlns:xlink="http://www.w3.org/1999/xlink" content-type="dwc:verbatimCoordinates" xlink:type="simple"><named-content content-type="geo-json" specific-use="{&#34;type&#34;:&#34;Point&#34;,&#34;coordinates&#34;:[85.352633,28.381083]}" id="NCID0E1XAE" xlink:type="simple">28°22.865'N, 85°21.158'E</named-content></named-content>, 2715 m; 31.VII.2014; Y. Li leg.</p><p><bold><italic>Paratypes</italic></bold>: China • 1 ♀ (<abbrev xmlns:xlink="http://www.w3.org/1999/xlink" xlink:title="Shenyang Normal University" id="ABBRID0EGYAE" xlink:type="simple">SYNU</abbrev>-1100); Rikaze City, Dingjie Co., Chentang Town; <named-content xmlns:xlink="http://www.w3.org/1999/xlink" content-type="dwc:verbatimCoordinates" xlink:type="simple"><named-content content-type="geo-json" specific-use="{&#34;type&#34;:&#34;Point&#34;,&#34;coordinates&#34;:[87.481150,27.914583]}" id="NCID0ENYAE" xlink:type="simple">27°54.875'N, 87°28.869'E</named-content></named-content>, 3267 m; 3.VIII.2014; Y. Li leg. • 1 ♂ (<abbrev xmlns:xlink="http://www.w3.org/1999/xlink" xlink:title="Shenyang Normal University" id="ABBRID0ESYAE" xlink:type="simple">SYNU</abbrev>-1099); Rikaze City, Dingri Co., Rongxia Town; <named-content xmlns:xlink="http://www.w3.org/1999/xlink" content-type="dwc:verbatimCoordinates" xlink:type="simple"><named-content content-type="geo-json" specific-use="{&#34;type&#34;:&#34;Point&#34;,&#34;coordinates&#34;:[86.352467,28.057500]}" id="NCID0EZYAE" xlink:type="simple">28°03.450'N, 86°21.148'E</named-content></named-content>, 3383 m; 27.VII.2014; Y. Li leg. • 2 ♂ (<abbrev xmlns:xlink="http://www.w3.org/1999/xlink" xlink:title="Shenyang Normal University" id="ABBRID0E5YAE" xlink:type="simple">SYNU</abbrev>-1054–1055); Nyingchi, Bayi Distr., Bayi Town, Biri Mt; <named-content xmlns:xlink="http://www.w3.org/1999/xlink" content-type="dwc:verbatimCoordinates" xlink:type="simple"><named-content content-type="geo-json" specific-use="{&#34;type&#34;:&#34;Point&#34;,&#34;coordinates&#34;:[94.799017,28.855567]}" id="NCID0EFZAE" xlink:type="simple">28°51.334'N, 94°47.941'E</named-content></named-content>, 2900 m; 11.VII.2013; Y. Lin leg. • 11♀ (<abbrev xmlns:xlink="http://www.w3.org/1999/xlink" xlink:title="Shenyang Normal University" id="ABBRID0EKZAE" xlink:type="simple">SYNU</abbrev>-1057–1067); same data <abbrev xmlns:xlink="http://www.w3.org/1999/xlink" xlink:title="anterior sclerite" id="ABBRID0EOZAE" xlink:type="simple">as</abbrev> above • 4♀ (<abbrev xmlns:xlink="http://www.w3.org/1999/xlink" xlink:title="Shenyang Normal University" id="ABBRID0ESZAE" xlink:type="simple">SYNU</abbrev>-1146–1149); same data <abbrev xmlns:xlink="http://www.w3.org/1999/xlink" xlink:title="anterior sclerite" id="ABBRID0EWZAE" xlink:type="simple">as</abbrev> above • 2 ♂ 4 ♀ (<abbrev xmlns:xlink="http://www.w3.org/1999/xlink" xlink:title="Shenyang Normal University" id="ABBRID0E1ZAE" xlink:type="simple">SYNU</abbrev>-1113–1118); Nyingchi, Bayi Distr., Lulang Town; <named-content xmlns:xlink="http://www.w3.org/1999/xlink" content-type="dwc:verbatimCoordinates" xlink:type="simple"><named-content content-type="geo-json" specific-use="{&#34;type&#34;:&#34;Point&#34;,&#34;coordinates&#34;:[94.726750,29.690817]}" id="NCID0EB1AE" xlink:type="simple">29°41.449'N, 94°43.605'E</named-content></named-content>, 3530 m; 14.VII.2013; Y. Lin leg. • 9 ♂ 2 ♀ (<abbrev xmlns:xlink="http://www.w3.org/1999/xlink" xlink:title="Shenyang Normal University" id="ABBRID0EG1AE" xlink:type="simple">SYNU</abbrev>-1101–1112); Nyingchi, Bayi Distr., Lulang Town; <named-content xmlns:xlink="http://www.w3.org/1999/xlink" content-type="dwc:verbatimCoordinates" xlink:type="simple"><named-content content-type="geo-json" specific-use="{&#34;type&#34;:&#34;Point&#34;,&#34;coordinates&#34;:[94.726750,29.357483]}" id="NCID0EN1AE" xlink:type="simple">29°21.449'N, 94°43.605'E</named-content></named-content>, 3530 m; 14.VII.2013; Q. Cao leg. • 5 ♂ 1 ♀ (<abbrev xmlns:xlink="http://www.w3.org/1999/xlink" xlink:title="Shenyang Normal University" id="ABBRID0ES1AE" xlink:type="simple">SYNU</abbrev>-1068–1073); Nyingchi, Mainling Co.; <named-content xmlns:xlink="http://www.w3.org/1999/xlink" content-type="dwc:verbatimCoordinates" xlink:type="simple"><named-content content-type="geo-json" specific-use="{&#34;type&#34;:&#34;Point&#34;,&#34;coordinates&#34;:[94.221817,29.221833]}" id="NCID0EZ1AE" xlink:type="simple">29°13.310'N, 94°13.309'E</named-content></named-content>, 3050 m; 13.VIII.2013; Y. Lin leg. • 2 ♂ 1 ♀ (<abbrev xmlns:xlink="http://www.w3.org/1999/xlink" xlink:title="Shenyang Normal University" id="ABBRID0E51AE" xlink:type="simple">SYNU</abbrev>-1152–1154); same data <abbrev xmlns:xlink="http://www.w3.org/1999/xlink" xlink:title="anterior sclerite" id="ABBRID0EC2AE" xlink:type="simple">as</abbrev> above • 6 ♂ 4 ♀ (<abbrev xmlns:xlink="http://www.w3.org/1999/xlink" xlink:title="Shenyang Normal University" id="ABBRID0EG2AE" xlink:type="simple">SYNU</abbrev>- 1074–1083); Nyingchi, Mainling Co.; <named-content xmlns:xlink="http://www.w3.org/1999/xlink" content-type="dwc:verbatimCoordinates" xlink:type="simple"><named-content content-type="geo-json" specific-use="{&#34;type&#34;:&#34;Point&#34;,&#34;coordinates&#34;:[94.210817,29.205267]}" id="NCID0EN2AE" xlink:type="simple">29°12.316'N, 94°12.649'E</named-content></named-content>, 3060 m; 13.VIII.2013; Y. Lin leg. • 4♂10♀ (<abbrev xmlns:xlink="http://www.w3.org/1999/xlink" xlink:title="Shenyang Normal University" id="ABBRID0ES2AE" xlink:type="simple">SYNU</abbrev>-1084–1097); Nyingchi, Mainling Co., Pai Town; <named-content xmlns:xlink="http://www.w3.org/1999/xlink" content-type="dwc:verbatimCoordinates" xlink:type="simple"><named-content content-type="geo-json" specific-use="{&#34;type&#34;:&#34;Point&#34;,&#34;coordinates&#34;:[94.897800,29.504400]}" id="NCID0EZ2AE" xlink:type="simple">29°30.264'N, 94°53.868'E</named-content></named-content>, 3321 m; 6.VIII.2015; J. Wu leg.</p></tp:treatment-sec><tp:treatment-sec sec-type="diagnosis" id="SECID0E52AE"><title>Diagnosis.</title><p>Males of this new species are similar to those of <italic><tp:taxon-name><tp:taxon-name-part taxon-name-part-type="genus" reg="Camptoscaphiella">C.</tp:taxon-name-part><tp:taxon-name-part taxon-name-part-type="species" reg="yujufeng">yujufeng</tp:taxon-name-part></tp:taxon-name></italic> Tong &amp; Yang, 2023, but can be distinguished by lacking a cluster of black, strong setae on the labium (Fig. <xref ref-type="fig" rid="F6">6D</xref>) vs. setae cluster present (<xref ref-type="bibr" rid="B7">Wang et al. 2023</xref>: fig. 5D) and psemblous with trifurcate process (<abbrev xmlns:xlink="http://www.w3.org/1999/xlink" xlink:title="trifurcate process" id="ABBRID0EX3AE" xlink:type="simple">tfp</abbrev>, Fig. <xref ref-type="fig" rid="F7">7D, K</xref>) vs. with semicircular, prolateral rim and trifurcate ventral process (<xref ref-type="bibr" rid="B7">Wang et al. 2023</xref>: fig. 6E, J). Females of the new species are similar to those of <italic><tp:taxon-name><tp:taxon-name-part taxon-name-part-type="genus" reg="Camptoscaphiella">C.</tp:taxon-name-part><tp:taxon-name-part taxon-name-part-type="species" reg="zayu">zayu</tp:taxon-name-part></tp:taxon-name></italic> sp. nov., but can be distinguished by the fusiform median plate (Fig. <xref ref-type="fig" rid="F8">8H</xref>) vs. pear-shaped (Fig. <xref ref-type="fig" rid="F11">11H</xref>) and the long copulatory duct, which extends beyond the postgastric scutum (Fig. <xref ref-type="fig" rid="F8">8I</xref>) vs. just reaching groove between posterior spiracles (Fig. <xref ref-type="fig" rid="F11">11I</xref>).</p><fig id="F6" position="float" orientation="portrait"><object-id xmlns:xlink="http://www.w3.org/1999/xlink" content-type="doi" xlink:type="simple">10.3897/zookeys.1208.127725.figure6</object-id><object-id xmlns:xlink="http://www.w3.org/1999/xlink" content-type="arpha" xlink:type="simple">E94F6EB9-3952-5003-9D3F-C5FDADEA1266</object-id><label>Figure 6.</label><caption><p><italic><tp:taxon-name><tp:taxon-name-part taxon-name-part-type="genus" reg="Camptoscaphiella">Camptoscaphiella</tp:taxon-name-part><tp:taxon-name-part taxon-name-part-type="species" reg="trifoliata">trifoliata</tp:taxon-name-part></tp:taxon-name></italic> sp. nov., male holotype <bold>A, C, E</bold> habitus, dorsal, ventral and lateral views, arrow shows the pointed anterolateral bumps <bold>B, D, F, G</bold> prosoma, dorsal, ventral, lateral and anterior views. Scale bars: 0.4 mm (<bold>A–G</bold>).</p></caption><graphic xmlns:xlink="http://www.w3.org/1999/xlink" xlink:href="zookeys-1208-081_article-127725__-g006.jpg" position="float" orientation="portrait" xlink:type="simple" id="oo_1102642.jpg"><uri content-type="original_file" xlink:type="simple">https://binary.pensoft.net/fig/1102642</uri></graphic></fig><fig id="F7" position="float" orientation="portrait"><object-id xmlns:xlink="http://www.w3.org/1999/xlink" content-type="doi" xlink:type="simple">10.3897/zookeys.1208.127725.figure7</object-id><object-id xmlns:xlink="http://www.w3.org/1999/xlink" content-type="arpha" xlink:type="simple">28453A5D-14B3-53B2-ADB3-CCA2756A4270</object-id><label>Figure 7.</label><caption><p><italic><tp:taxon-name><tp:taxon-name-part taxon-name-part-type="genus" reg="Camptoscaphiella">Camptoscaphiella</tp:taxon-name-part><tp:taxon-name-part taxon-name-part-type="species" reg="trifoliata">trifoliata</tp:taxon-name-part></tp:taxon-name></italic> sp. nov., male left palp <bold>A, K</bold> prolateral view <bold>B, E</bold> bulb, prolateral and retrolateral views <bold>C, L</bold> retrolateral view <bold>D, G, H</bold> distal part of bulb, prolateral, dorsal and retrolateral views <bold>F, J</bold> dorsal view <bold>I</bold> same <abbrev xmlns:xlink="http://www.w3.org/1999/xlink" xlink:title="anterior sclerite" id="ABBRID0E26AE" xlink:type="simple">as</abbrev><bold>G</bold> showing the details (arrow). Abbreviations: <abbrev xmlns:xlink="http://www.w3.org/1999/xlink" xlink:title="retrolateral fold" id="ABBRID0ECAAG" xlink:type="simple">rlf</abbrev> = retrolateral fold; <abbrev xmlns:xlink="http://www.w3.org/1999/xlink" xlink:title="trifurcate process" id="ABBRID0EGAAG" xlink:type="simple">tfp</abbrev> = trifurcate process; <abbrev xmlns:xlink="http://www.w3.org/1999/xlink" xlink:title="ventral outgrowth" id="ABBRID0EKAAG" xlink:type="simple">vo</abbrev> = ventral outgrowth. Scale bars: 0.2 mm (<bold>A–C, E, F, J–L</bold>); 0.05 mm (<bold>D, H, G</bold>); 0.01 mm (<bold>I</bold>).</p></caption><graphic xmlns:xlink="http://www.w3.org/1999/xlink" xlink:href="zookeys-1208-081_article-127725__-g007.jpg" position="float" orientation="portrait" xlink:type="simple" id="oo_1102643.jpg"><uri content-type="original_file" xlink:type="simple">https://binary.pensoft.net/fig/1102643</uri></graphic></fig><fig id="F8" position="float" orientation="portrait"><object-id xmlns:xlink="http://www.w3.org/1999/xlink" content-type="doi" xlink:type="simple">10.3897/zookeys.1208.127725.figure8</object-id><object-id xmlns:xlink="http://www.w3.org/1999/xlink" content-type="arpha" xlink:type="simple">231A9B2C-E5A9-5F80-8E2D-E3249A4AFA4B</object-id><label>Figure 8.</label><caption><p><italic><tp:taxon-name><tp:taxon-name-part taxon-name-part-type="genus" reg="Camptoscaphiella">Camptoscaphiella</tp:taxon-name-part><tp:taxon-name-part taxon-name-part-type="species" reg="trifoliata">trifoliata</tp:taxon-name-part></tp:taxon-name></italic> sp. nov., female paratype (<abbrev xmlns:xlink="http://www.w3.org/1999/xlink" xlink:title="Shenyang Normal University" id="ABBRID0EMBAG" xlink:type="simple">SYNU</abbrev>-1146) <bold>A, C, E</bold> habitus, dorsal, ventral and lateral views <bold>B, D, G</bold> prosoma, dorsal, ventral and anterior views <bold>F</bold> epigastric region, ventral view <bold>H, I</bold> endogyne, ventral and dorsal views. Abbreviations: <abbrev xmlns:xlink="http://www.w3.org/1999/xlink" xlink:title="apodemes" id="ABBRID0EYBAG" xlink:type="simple">ap</abbrev> = apodemes; <abbrev xmlns:xlink="http://www.w3.org/1999/xlink" xlink:title="anterior sclerite" id="ABBRID0E3BAG" xlink:type="simple">as</abbrev> = anterior sclerite; <abbrev xmlns:xlink="http://www.w3.org/1999/xlink" xlink:title="copulatory duct" id="ABBRID0EACAG" xlink:type="simple">cd</abbrev> = copulatory duct; <abbrev xmlns:xlink="http://www.w3.org/1999/xlink" xlink:title="median plate" id="ABBRID0EECAG" xlink:type="simple">mp</abbrev> = median plate. Scale bars: 0.4 mm (<bold>A–E, G</bold>); 0.2 mm (<bold>F, H, I</bold>).</p></caption><graphic xmlns:xlink="http://www.w3.org/1999/xlink" xlink:href="zookeys-1208-081_article-127725__-g008.jpg" position="float" orientation="portrait" xlink:type="simple" id="oo_1102644.jpg"><uri content-type="original_file" xlink:type="simple">https://binary.pensoft.net/fig/1102644</uri></graphic></fig></tp:treatment-sec><tp:treatment-sec sec-type="description" id="SECID0ERCAG"><title>Description.</title><p><bold>Male</bold> (holotype). <bold><italic>Body</italic></bold>: uniformly colored, yellowish brown; habitus <abbrev xmlns:xlink="http://www.w3.org/1999/xlink" xlink:title="anterior sclerite" id="ABBRID0E3CAG" xlink:type="simple">as</abbrev> in Fig. <xref ref-type="fig" rid="F6">6A, C, E</xref>; length 1.75. <bold><italic>Carapace</italic></bold> (Fig. <xref ref-type="fig" rid="F6">6B, F</xref>): 0.84 long, 0.68 wide; pars thoracica strongly elevated in lateral view, entire surface finely reticulated. <bold><italic>Eyes</italic></bold> (Fig. <xref ref-type="fig" rid="F6">6B, G</xref>): <abbrev xmlns:xlink="http://www.w3.org/1999/xlink" xlink:title="anterior lateral eyes" id="ABBRID0ESDAG" xlink:type="simple">ALE</abbrev>: 0.07; <abbrev xmlns:xlink="http://www.w3.org/1999/xlink" xlink:title="posterior median eyes" id="ABBRID0EWDAG" xlink:type="simple">PME</abbrev>: 0.05; <abbrev xmlns:xlink="http://www.w3.org/1999/xlink" xlink:title="posterior lateral eyes" id="ABBRID0E1DAG" xlink:type="simple">PLE</abbrev>: 0.04; <abbrev xmlns:xlink="http://www.w3.org/1999/xlink" xlink:title="anterior lateral eyes" id="ABBRID0E5DAG" xlink:type="simple">ALE</abbrev> circular, <abbrev xmlns:xlink="http://www.w3.org/1999/xlink" xlink:title="posterior median eyes" id="ABBRID0ECEAG" xlink:type="simple">PME</abbrev> oval, <abbrev xmlns:xlink="http://www.w3.org/1999/xlink" xlink:title="posterior lateral eyes" id="ABBRID0EGEAG" xlink:type="simple">PLE</abbrev> oval; posterior eye row straight from above, procurved from front; <abbrev xmlns:xlink="http://www.w3.org/1999/xlink" xlink:title="anterior lateral eyes" id="ABBRID0EKEAG" xlink:type="simple">ALE</abbrev> separated by less than one radius. <bold><italic>Clypeus</italic></bold> (Fig. <xref ref-type="fig" rid="F6">6F, G</xref>): margin unmodified, straight in front view, sloping forward in lateral view. <bold><italic>Mouthparts</italic></bold> (Fig. <xref ref-type="fig" rid="F6">6D, G</xref>): chelicerae unmodified; anterior-median part of the endites slightly sclerotized. <bold><italic>Sternum</italic></bold> (Fig. <xref ref-type="fig" rid="F6">6D</xref>): <abbrev xmlns:xlink="http://www.w3.org/1999/xlink" xlink:title="anterior sclerite" id="ABBRID0EDFAG" xlink:type="simple">as</abbrev> long <abbrev xmlns:xlink="http://www.w3.org/1999/xlink" xlink:title="anterior sclerite" id="ABBRID0EHFAG" xlink:type="simple">as</abbrev> wide, with pointed anterolateral bumps. <bold><italic>Abdomen</italic></bold> (Fig. <xref ref-type="fig" rid="F6">6A, C, E</xref>): 0.91 long, 0.53 wide; oval, scuta pale orange; dorsal scutum covering about 3/4 of abdomen length, about 2/3 of abdomen width, fused to epigastric scutum; postgastric scutum small, covering about 1/2 of abdominal venter. <bold><italic>Palp</italic></bold> (Fig. <xref ref-type="fig" rid="F7">7A–L</xref>): reddish brown; patella extremely long club-shaped, length/width = 3.41, about 5.5 times longer than femur, and 2.5 times longer than bulb; cymbium (length/width = 1.92) narrow in dorsal view; psembolus with trifurcate process (<abbrev xmlns:xlink="http://www.w3.org/1999/xlink" xlink:title="trifurcate process" id="ABBRID0EZFAG" xlink:type="simple">tfp</abbrev>), ventral outgrowth (<abbrev xmlns:xlink="http://www.w3.org/1999/xlink" xlink:title="ventral outgrowth" id="ABBRID0E4FAG" xlink:type="simple">vo</abbrev>) and small retrolateral fold (<abbrev xmlns:xlink="http://www.w3.org/1999/xlink" xlink:title="retrolateral fold" id="ABBRID0EBGAG" xlink:type="simple">rlf</abbrev>).</p><p><bold>Female</bold> (<abbrev xmlns:xlink="http://www.w3.org/1999/xlink" xlink:title="Shenyang Normal University" id="ABBRID0EJGAG" xlink:type="simple">SYNU</abbrev>-1100). As in male except for the following. <bold><italic>Body</italic></bold>: habitus <abbrev xmlns:xlink="http://www.w3.org/1999/xlink" xlink:title="anterior sclerite" id="ABBRID0EQGAG" xlink:type="simple">as</abbrev> in Fig. <xref ref-type="fig" rid="F8">8A, C, E</xref>; length 1.94. <bold><italic>Carapace</italic></bold>: 0.83 long, 0.74 wide. <bold><italic>Eyes</italic></bold>: <abbrev xmlns:xlink="http://www.w3.org/1999/xlink" xlink:title="anterior lateral eyes" id="ABBRID0E5GAG" xlink:type="simple">ALE</abbrev> 0.07; <abbrev xmlns:xlink="http://www.w3.org/1999/xlink" xlink:title="posterior median eyes" id="ABBRID0ECHAG" xlink:type="simple">PME</abbrev> 0.05; <abbrev xmlns:xlink="http://www.w3.org/1999/xlink" xlink:title="posterior lateral eyes" id="ABBRID0EGHAG" xlink:type="simple">PLE</abbrev> 0.06. <bold><italic>Abdomen</italic></bold>: 1.11 long, 0.76 wide. Postgaster (Fig. <xref ref-type="fig" rid="F8">8F, H</xref>): with rounded anterior sclerite (<abbrev xmlns:xlink="http://www.w3.org/1999/xlink" xlink:title="anterior sclerite" id="ABBRID0EXHAG" xlink:type="simple">as</abbrev>) and fusiform median plate (<abbrev xmlns:xlink="http://www.w3.org/1999/xlink" xlink:title="median plate" id="ABBRID0E2HAG" xlink:type="simple">mp</abbrev>). <bold><italic>Endogyne</italic></bold> (Fig. <xref ref-type="fig" rid="F8">8I</xref>): copulatory duct (<abbrev xmlns:xlink="http://www.w3.org/1999/xlink" xlink:title="copulatory duct" id="ABBRID0ELIAG" xlink:type="simple">cd</abbrev>) long, narrow, sinuous with tip well beyond postepigastric scutum; apodemes (<abbrev xmlns:xlink="http://www.w3.org/1999/xlink" xlink:title="apodemes" id="ABBRID0EPIAG" xlink:type="simple">ap</abbrev>) slender.</p></tp:treatment-sec><tp:treatment-sec sec-type="etymology" id="SECID0ETIAG"><title>Etymology.</title><p>The specific name, derived from Latin word <italic>trifoliatus</italic>, refers to the three-forked processes on the distal part of the bulb; adjective.</p></tp:treatment-sec><tp:treatment-sec sec-type="distribution" id="SECID0E2IAG"><title>Distribution.</title><p>Known only from the type locality.</p></tp:treatment-sec><tp:treatment-sec><!--Section generated to contain objects referenced in tp:taxon-treatment.--><fig id="F12" position="float" orientation="portrait"><object-id xmlns:xlink="http://www.w3.org/1999/xlink" content-type="doi" xlink:type="simple">10.3897/zookeys.1208.127725.figure12</object-id><object-id xmlns:xlink="http://www.w3.org/1999/xlink" content-type="arpha" xlink:type="simple">A954FCEB-1C39-5A50-AAF8-3815D2098EE4</object-id><label>Figure 12.</label><caption><p>Distribution records of four new species of the genus <italic><tp:taxon-name><tp:taxon-name-part taxon-name-part-type="genus" reg="Camptoscaphiella">Camptoscaphiella</tp:taxon-name-part></tp:taxon-name></italic> from Xizang, China. 1. <italic><tp:taxon-name><tp:taxon-name-part taxon-name-part-type="genus" reg="Camptoscaphiella">C.</tp:taxon-name-part><tp:taxon-name-part taxon-name-part-type="species" reg="metok">metok</tp:taxon-name-part></tp:taxon-name></italic> sp. nov. 2. <italic><tp:taxon-name><tp:taxon-name-part taxon-name-part-type="genus" reg="Camptoscaphiella">C.</tp:taxon-name-part><tp:taxon-name-part taxon-name-part-type="species" reg="shannan">shannan</tp:taxon-name-part></tp:taxon-name></italic> sp. nov. 3. <italic><tp:taxon-name><tp:taxon-name-part taxon-name-part-type="genus" reg="Camptoscaphiella">C.</tp:taxon-name-part><tp:taxon-name-part taxon-name-part-type="species" reg="trifoliata">trifoliata</tp:taxon-name-part></tp:taxon-name></italic> sp. nov. 4. <italic><tp:taxon-name><tp:taxon-name-part taxon-name-part-type="genus" reg="Camptoscaphiella">C.</tp:taxon-name-part><tp:taxon-name-part taxon-name-part-type="species" reg="zayu">zayu</tp:taxon-name-part></tp:taxon-name></italic> sp. nov.</p></caption><graphic xmlns:xlink="http://www.w3.org/1999/xlink" xlink:href="zookeys-1208-081_article-127725__-g012.jpg" position="float" orientation="portrait" xlink:type="simple" id="oo_1102648.jpg"><uri content-type="original_file" xlink:type="simple">https://binary.pensoft.net/fig/1102648</uri></graphic></fig><fig id="F11" position="float" orientation="portrait"><object-id xmlns:xlink="http://www.w3.org/1999/xlink" content-type="doi" xlink:type="simple">10.3897/zookeys.1208.127725.figure11</object-id><object-id xmlns:xlink="http://www.w3.org/1999/xlink" content-type="arpha" xlink:type="simple">153A71EF-B816-5C2F-B24C-E178A1886807</object-id><label>Figure 11.</label><caption><p><italic><tp:taxon-name><tp:taxon-name-part taxon-name-part-type="genus" reg="Camptoscaphiella">Camptoscaphiella</tp:taxon-name-part><tp:taxon-name-part taxon-name-part-type="species" reg="zayu">zayu</tp:taxon-name-part></tp:taxon-name></italic> sp. nov., female paratype (<abbrev xmlns:xlink="http://www.w3.org/1999/xlink" xlink:title="Shenyang Normal University" id="ABBRID0E3WAG" xlink:type="simple">SYNU</abbrev>-1142) <bold>A, C, E</bold> habitus, dorsal, ventral and lateral views <bold>B, D, G</bold> prosoma, dorsal, ventral and anterior views <bold>F</bold> epigastric region, ventral view <bold>H, I</bold> endogyne, ventral and dorsal views. Abbreviations: <abbrev xmlns:xlink="http://www.w3.org/1999/xlink" xlink:title="apodemes" id="ABBRID0EIXAG" xlink:type="simple">ap</abbrev> = apodemes; <abbrev xmlns:xlink="http://www.w3.org/1999/xlink" xlink:title="anterior sclerite" id="ABBRID0EMXAG" xlink:type="simple">as</abbrev> = anterior sclerite; <abbrev xmlns:xlink="http://www.w3.org/1999/xlink" xlink:title="copulatory duct" id="ABBRID0EQXAG" xlink:type="simple">cd</abbrev> = copulatory duct; <abbrev xmlns:xlink="http://www.w3.org/1999/xlink" xlink:title="median plate" id="ABBRID0EUXAG" xlink:type="simple">mp</abbrev> = median plate. Scale bars: 0.4 mm (<bold>A–E, G</bold>); 0.2 mm (<bold>F, H, I</bold>).</p></caption><graphic xmlns:xlink="http://www.w3.org/1999/xlink" xlink:href="zookeys-1208-081_article-127725__-g011.jpg" position="float" orientation="portrait" xlink:type="simple" id="oo_1102647.jpg"><uri content-type="original_file" xlink:type="simple">https://binary.pensoft.net/fig/1102647</uri></graphic></fig></tp:treatment-sec><ref-list><ref id="B7"><mixed-citation xmlns:xlink="http://www.w3.org/1999/xlink" xlink:type="simple"><person-group><name name-style="western"><surname>Wang</surname><given-names>X</given-names></name><name name-style="western"><surname>Wang</surname><given-names>Z</given-names></name><name name-style="western"><surname>Tong</surname><given-names>Y</given-names></name><name name-style="western"><surname>Bian</surname><given-names>D</given-names></name><name name-style="western"><surname>Yang</surname><given-names>Z</given-names></name></person-group> (<year>2023</year>) Three new species of <italic><tp:taxon-name><tp:taxon-name-part taxon-name-part-type="genus">Camptoscaphiella</tp:taxon-name-part></tp:taxon-name></italic> Caporiacco, 1934 (<tp:taxon-name><tp:taxon-name-part taxon-name-part-type="order">Araneae</tp:taxon-name-part></tp:taxon-name>, <tp:taxon-name><tp:taxon-name-part taxon-name-part-type="family">Oonopidae</tp:taxon-name-part></tp:taxon-name>) from Yunnan Province, China. Biodiversity Data Journal 11: e109679. <ext-link xlink:href="10.3897/BDJ.11.e109679" ext-link-type="doi" xlink:type="simple">https://doi.org/10.3897/BDJ.11.e109679</ext-link></mixed-citation></ref></ref-list></tp:taxon-treatment>
