# Supplementary material for: ﻿Four new species of the genus Camptoscaphiella Caporiacco, 1934 (Araneae, Oonopidae) from Xizang, China
Source: Zookeys. 2024 Jul 26;1208:81–98. doi: 10.3897/zookeys.1208.127725 (PMC11297456; doi:10.3897/zookeys.1208.127725)
Supplement: XML Treatment for Camptoscaphiella zayu [file zookeys.1208.127725-treatment5.xml]

<!DOCTYPE tp:taxon-treatment
  PUBLIC "-//TaxonX//DTD Taxonomic Treatment Publishing DTD v0 20100105//EN" "tax-treatment-NSO.dtd">
<tp:taxon-treatment xmlns:tp="http://www.plazi.org/taxpub"><tp:treatment-meta><kwd-group><label>Taxon classification</label><kwd>
              <named-content content-type="kingdom">Animalia</named-content>
            </kwd><kwd>
              <named-content content-type="order">Araneae</named-content>
            </kwd><kwd>
              <named-content content-type="family">Oonopidae</named-content>
            </kwd></kwd-group><mixed-citation publication-type="journal"><person-group><name><surname>Wang</surname><given-names>Xiaohan</given-names></name><name><surname>Tong</surname><given-names>Yanfeng</given-names></name><name><surname>Li</surname><given-names>Shuqiang</given-names></name></person-group><article-title>﻿Four new species of the genus <italic><tp:taxon-name><tp:taxon-name-part taxon-name-part-type="genus" reg="Camptoscaphiella">Camptoscaphiella</tp:taxon-name-part></tp:taxon-name></italic> Caporiacco, 1934 (<tp:taxon-name><tp:taxon-name-part taxon-name-part-type="order">Araneae</tp:taxon-name-part></tp:taxon-name>, <tp:taxon-name><tp:taxon-name-part taxon-name-part-type="family">Oonopidae</tp:taxon-name-part></tp:taxon-name>) from Xizang, China</article-title><source>Zookeys</source><day>26</day><month>07</month><year>2024</year><volume>1208</volume><fpage>81</fpage><lpage>98</lpage><pub-id pub-id-type="doi">10.3897/zookeys.1208.127725</pub-id></mixed-citation></tp:treatment-meta><tp:nomenclature><label>﻿</label><tp:taxon-name>
            <object-id xmlns:xlink="http://www.w3.org/1999/xlink" content-type="arpha" xlink:type="simple">7E5B7875-7328-50B3-8BDE-9F613C0398E2</object-id>
            <tp:taxon-name-part taxon-name-part-type="genus" reg="Camptoscaphiella">Camptoscaphiella</tp:taxon-name-part>
            <tp:taxon-name-part taxon-name-part-type="species" reg="zayu">zayu</tp:taxon-name-part>
            <object-id xmlns:xlink="http://www.w3.org/1999/xlink" content-type="zoobank" xlink:type="simple">https://zoobank.org/FC362C41-6FA7-450F-856B-4E16980715DD</object-id>
          </tp:taxon-name><tp:taxon-authority>Tong &amp; Li</tp:taxon-authority><tp:taxon-status xmlns:xlink="http://www.w3.org/1999/xlink" xlink:type="simple">sp. nov.</tp:taxon-status><xref ref-type="fig" rid="F9">Figs 9</xref><xref ref-type="fig" rid="F10">, 10</xref><xref ref-type="fig" rid="F11">, 11</xref><xref ref-type="fig" rid="F12">, 12</xref></tp:nomenclature><tp:treatment-sec sec-type="material" id="SECID0E1KAG"><title>Material examined.</title><p><bold><italic>Holotype</italic></bold> China • ♂ (<abbrev xmlns:xlink="http://www.w3.org/1999/xlink" xlink:title="Shenyang Normal University" id="ABBRID0EFLAG" xlink:type="simple">SYNU</abbrev>-1141); Xizang, Zayu Co., Chawalong Town, Long Vill.; <named-content xmlns:xlink="http://www.w3.org/1999/xlink" content-type="dwc:verbatimCoordinates" xlink:type="simple"><named-content content-type="geo-json" specific-use="{&#34;type&#34;:&#34;Point&#34;,&#34;coordinates&#34;:[98.469883,28.482350]}" id="NCID0EMLAG" xlink:type="simple">28°28.941'N, 98°28.193'E</named-content></named-content>, 2883 m; 8.IX.2014; J. Liu leg.</p><p><bold><italic>Paratypes</italic>.</bold> China • 1 ♀ (<abbrev xmlns:xlink="http://www.w3.org/1999/xlink" xlink:title="Shenyang Normal University" id="ABBRID0EYLAG" xlink:type="simple">SYNU</abbrev>-1142); same data <abbrev xmlns:xlink="http://www.w3.org/1999/xlink" xlink:title="anterior sclerite" id="ABBRID0E3LAG" xlink:type="simple">as</abbrev> for holotype.</p></tp:treatment-sec><tp:treatment-sec sec-type="diagnosis" id="SECID0EAMAG"><title>Diagnosis.</title><p>The new species is similar to the type species, <italic><tp:taxon-name><tp:taxon-name-part taxon-name-part-type="genus" reg="Camptoscaphiella">C.</tp:taxon-name-part><tp:taxon-name-part taxon-name-part-type="species" reg="fulva">fulva</tp:taxon-name-part></tp:taxon-name></italic> Caporiacco, 1934, but can be distinguished by the strongly sclerotized dorsal (<abbrev xmlns:xlink="http://www.w3.org/1999/xlink" xlink:title="dorsal process" id="ABBRID0ERMAG" xlink:type="simple">dp</abbrev>) and ventral (<abbrev xmlns:xlink="http://www.w3.org/1999/xlink" xlink:title="ventral process" id="ABBRID0EVMAG" xlink:type="simple">vp</abbrev>) processes of the psembolus (Fig. <xref ref-type="fig" rid="F10">10G, I</xref>) vs. with two spinelike processes (<xref ref-type="bibr" rid="B2">Baehr and Ubick 2010</xref>: figs 161–163), and long copulatory duct (<abbrev xmlns:xlink="http://www.w3.org/1999/xlink" xlink:title="copulatory duct" id="ABBRID0EBNAG" xlink:type="simple">cd</abbrev>, Fig. <xref ref-type="fig" rid="F11">11H, I</xref>) vs. short inverted droplet-shaped copulatory duct (<xref ref-type="bibr" rid="B2">Baehr and Ubick 2010</xref>: figs 182, 183).</p></tp:treatment-sec><tp:treatment-sec sec-type="description" id="SECID0ENNAG"><title>Description.</title><p><bold>Male</bold> (holotype). <bold><italic>Body</italic></bold>: uniformly colored, pale yellow; habitus <abbrev xmlns:xlink="http://www.w3.org/1999/xlink" xlink:title="anterior sclerite" id="ABBRID0EYNAG" xlink:type="simple">as</abbrev> in Fig. <xref ref-type="fig" rid="F9">9A, C, E</xref>; length 1.91. <bold><italic>Carapace</italic></bold> (Fig. <xref ref-type="fig" rid="F9">9B, F</xref>): 0.85 long, 0.78 wide; pars thoracica strongly elevated in lateral view, whole surface finely reticulated. <bold><italic>Eyes</italic></bold> (Fig. <xref ref-type="fig" rid="F9">9B, G</xref>): <abbrev xmlns:xlink="http://www.w3.org/1999/xlink" xlink:title="anterior lateral eyes" id="ABBRID0EOOAG" xlink:type="simple">ALE</abbrev>: 0.08; <abbrev xmlns:xlink="http://www.w3.org/1999/xlink" xlink:title="posterior median eyes" id="ABBRID0ESOAG" xlink:type="simple">PME</abbrev>: 0.06; <abbrev xmlns:xlink="http://www.w3.org/1999/xlink" xlink:title="posterior lateral eyes" id="ABBRID0EWOAG" xlink:type="simple">PLE</abbrev>: 0.06; <abbrev xmlns:xlink="http://www.w3.org/1999/xlink" xlink:title="anterior lateral eyes" id="ABBRID0E1OAG" xlink:type="simple">ALE</abbrev> circular, <abbrev xmlns:xlink="http://www.w3.org/1999/xlink" xlink:title="posterior median eyes" id="ABBRID0E5OAG" xlink:type="simple">PME</abbrev> oval, <abbrev xmlns:xlink="http://www.w3.org/1999/xlink" xlink:title="posterior lateral eyes" id="ABBRID0ECPAG" xlink:type="simple">PLE</abbrev> oval; posterior eye row procurved from both above and front; <abbrev xmlns:xlink="http://www.w3.org/1999/xlink" xlink:title="anterior lateral eyes" id="ABBRID0EGPAG" xlink:type="simple">ALE</abbrev> separated by less than one radius. <bold><italic>Clypeus</italic></bold> (Fig. <xref ref-type="fig" rid="F9">9F, G</xref>): margin unmodified, straight in front view, sloping forward in lateral view. <bold><italic>Mouthparts</italic></bold> (Fig. <xref ref-type="fig" rid="F9">9D, G</xref>): chelicerae unmodified; anterior-median part of the endites slightly sclerotized. <bold><italic>Sternum</italic></bold> (Fig. <xref ref-type="fig" rid="F9">9D</xref>): <abbrev xmlns:xlink="http://www.w3.org/1999/xlink" xlink:title="anterior sclerite" id="ABBRID0E6PAG" xlink:type="simple">as</abbrev> long <abbrev xmlns:xlink="http://www.w3.org/1999/xlink" xlink:title="anterior sclerite" id="ABBRID0EDQAG" xlink:type="simple">as</abbrev> wide, with pointed anterolateral bumps. <bold><italic>Abdomen</italic></bold> (Fig. <xref ref-type="fig" rid="F9">9A, C, E</xref>): 1.06 long, 0.68 wide; oval, scuta pale orange; dorsal scutum covering about 5/6 of abdomen length, about 3/4 of abdomen width, fused to epigastric scutum; postgastric scutum small, covering about 1/2 of abdominal venter. <bold><italic>Palp</italic></bold> (Fig. <xref ref-type="fig" rid="F10">10A–K</xref>): reddish brown; patella extremely long club-shaped, length/width = 2.96, about 4.2 times longer than femur, and 2.5 times longer than bulb; cymbium narrow (length/width = 1.64) in dorsal view; psembolus with strongly sclerotized dorsal process (<abbrev xmlns:xlink="http://www.w3.org/1999/xlink" xlink:title="dorsal process" id="ABBRID0EVQAG" xlink:type="simple">dp</abbrev>), strongly sclerotized ventral process (<abbrev xmlns:xlink="http://www.w3.org/1999/xlink" xlink:title="ventral process" id="ABBRID0EZQAG" xlink:type="simple">vp</abbrev>), broad ventral outgrowth (<abbrev xmlns:xlink="http://www.w3.org/1999/xlink" xlink:title="ventral outgrowth" id="ABBRID0E4QAG" xlink:type="simple">vo</abbrev>) and a small retrolateral fold (<abbrev xmlns:xlink="http://www.w3.org/1999/xlink" xlink:title="retrolateral fold" id="ABBRID0EBRAG" xlink:type="simple">rlf</abbrev>).</p><fig id="F9" position="float" orientation="portrait"><object-id xmlns:xlink="http://www.w3.org/1999/xlink" content-type="doi" xlink:type="simple">10.3897/zookeys.1208.127725.figure9</object-id><object-id xmlns:xlink="http://www.w3.org/1999/xlink" content-type="arpha" xlink:type="simple">0CDC4ABF-CB92-5411-9D81-C467A22816EB</object-id><label>Figure 9.</label><caption><p><italic><tp:taxon-name><tp:taxon-name-part taxon-name-part-type="genus" reg="Camptoscaphiella">Camptoscaphiella</tp:taxon-name-part><tp:taxon-name-part taxon-name-part-type="species" reg="zayu">zayu</tp:taxon-name-part></tp:taxon-name></italic> sp. nov., male holotype <bold>A, C, E</bold> habitus, dorsal, ventral and lateral views <bold>B, D, F, G</bold> prosoma, dorsal, ventral, lateral and anterior views, arrow shows the pointed anterolateral bumps. Scale bars: 0.4 mm (<bold>A–G</bold>).</p></caption><graphic xmlns:xlink="http://www.w3.org/1999/xlink" xlink:href="zookeys-1208-081_article-127725__-g009.jpg" position="float" orientation="portrait" xlink:type="simple" id="oo_1102645.jpg"><uri content-type="original_file" xlink:type="simple">https://binary.pensoft.net/fig/1102645</uri></graphic></fig><fig id="F10" position="float" orientation="portrait"><object-id xmlns:xlink="http://www.w3.org/1999/xlink" content-type="doi" xlink:type="simple">10.3897/zookeys.1208.127725.figure10</object-id><object-id xmlns:xlink="http://www.w3.org/1999/xlink" content-type="arpha" xlink:type="simple">E36C1124-FCFF-59B7-8BED-A15665CD17FA</object-id><label>Figure 10.</label><caption><p><italic><tp:taxon-name><tp:taxon-name-part taxon-name-part-type="genus" reg="Camptoscaphiella">Camptoscaphiella</tp:taxon-name-part><tp:taxon-name-part taxon-name-part-type="species" reg="zayu">zayu</tp:taxon-name-part></tp:taxon-name></italic> sp. nov., male left palp <bold>A, I</bold> prolateral view <bold>B, E</bold> bulb, prolateral and retrolateral views <bold>C, K</bold> dorsal view <bold>D, J</bold> retrolateral view <bold>F, G, H</bold> distal part of bulb, dorsal, prolateral and retrolateral views. Abbreviations: <abbrev xmlns:xlink="http://www.w3.org/1999/xlink" xlink:title="dorsal process" id="ABBRID0EATAG" xlink:type="simple">dp</abbrev> = dorsal process; <abbrev xmlns:xlink="http://www.w3.org/1999/xlink" xlink:title="retrolateral fold" id="ABBRID0EETAG" xlink:type="simple">rlf</abbrev> = retrolateral fold; <abbrev xmlns:xlink="http://www.w3.org/1999/xlink" xlink:title="ventral outgrowth" id="ABBRID0EITAG" xlink:type="simple">vo</abbrev> = ventral outgrowth; <abbrev xmlns:xlink="http://www.w3.org/1999/xlink" xlink:title="ventral process" id="ABBRID0EMTAG" xlink:type="simple">vp</abbrev> = ventral process. Scale bars: 0.2 mm (<bold>A–E, I–K</bold>); 0.05 mm (<bold>F–H</bold>).</p></caption><graphic xmlns:xlink="http://www.w3.org/1999/xlink" xlink:href="zookeys-1208-081_article-127725__-g010.jpg" position="float" orientation="portrait" xlink:type="simple" id="oo_1102646.jpg"><uri content-type="original_file" xlink:type="simple">https://binary.pensoft.net/fig/1102646</uri></graphic></fig><p><bold>Female</bold> (<abbrev xmlns:xlink="http://www.w3.org/1999/xlink" xlink:title="Shenyang Normal University" id="ABBRID0E4TAG" xlink:type="simple">SYNU</abbrev>-1142). As in male except for the following. <bold><italic>Body</italic></bold>: habitus <abbrev xmlns:xlink="http://www.w3.org/1999/xlink" xlink:title="anterior sclerite" id="ABBRID0EEUAG" xlink:type="simple">as</abbrev> in Fig. <xref ref-type="fig" rid="F11">11A, C, E</xref>; length 2.37. <bold><italic>Carapace</italic></bold>: 0.92 long, 0.81 wide. <bold><italic>Eyes</italic></bold>: <abbrev xmlns:xlink="http://www.w3.org/1999/xlink" xlink:title="anterior lateral eyes" id="ABBRID0ESUAG" xlink:type="simple">ALE</abbrev> 0.07; <abbrev xmlns:xlink="http://www.w3.org/1999/xlink" xlink:title="posterior median eyes" id="ABBRID0EWUAG" xlink:type="simple">PME</abbrev> 0.05; <abbrev xmlns:xlink="http://www.w3.org/1999/xlink" xlink:title="posterior lateral eyes" id="ABBRID0E1UAG" xlink:type="simple">PLE</abbrev> 0.05. <bold><italic>Abdomen</italic></bold>: 1.45 long, 0.90 wide. <bold><italic>Postgaster</italic></bold> (Fig. <xref ref-type="fig" rid="F11">11F, H</xref>): with rounded anterior sclerite (<abbrev xmlns:xlink="http://www.w3.org/1999/xlink" xlink:title="anterior sclerite" id="ABBRID0ENVAG" xlink:type="simple">as</abbrev>) and pear-shaped median plate (<abbrev xmlns:xlink="http://www.w3.org/1999/xlink" xlink:title="median plate" id="ABBRID0ERVAG" xlink:type="simple">mp</abbrev>). <bold><italic>Endogyne</italic></bold> (Fig. <xref ref-type="fig" rid="F11">11I</xref>): copulatory duct (<abbrev xmlns:xlink="http://www.w3.org/1999/xlink" xlink:title="copulatory duct" id="ABBRID0EBWAG" xlink:type="simple">cd</abbrev>) long, narrow, straight with tip reaching groove between posterior spiracles; apodemes (<abbrev xmlns:xlink="http://www.w3.org/1999/xlink" xlink:title="apodemes" id="ABBRID0EFWAG" xlink:type="simple">ap</abbrev>) short.</p><fig id="F11" position="float" orientation="portrait"><object-id xmlns:xlink="http://www.w3.org/1999/xlink" content-type="doi" xlink:type="simple">10.3897/zookeys.1208.127725.figure11</object-id><object-id xmlns:xlink="http://www.w3.org/1999/xlink" content-type="arpha" xlink:type="simple">153A71EF-B816-5C2F-B24C-E178A1886807</object-id><label>Figure 11.</label><caption><p><italic><tp:taxon-name><tp:taxon-name-part taxon-name-part-type="genus" reg="Camptoscaphiella">Camptoscaphiella</tp:taxon-name-part><tp:taxon-name-part taxon-name-part-type="species" reg="zayu">zayu</tp:taxon-name-part></tp:taxon-name></italic> sp. nov., female paratype (<abbrev xmlns:xlink="http://www.w3.org/1999/xlink" xlink:title="Shenyang Normal University" id="ABBRID0E3WAG" xlink:type="simple">SYNU</abbrev>-1142) <bold>A, C, E</bold> habitus, dorsal, ventral and lateral views <bold>B, D, G</bold> prosoma, dorsal, ventral and anterior views <bold>F</bold> epigastric region, ventral view <bold>H, I</bold> endogyne, ventral and dorsal views. Abbreviations: <abbrev xmlns:xlink="http://www.w3.org/1999/xlink" xlink:title="apodemes" id="ABBRID0EIXAG" xlink:type="simple">ap</abbrev> = apodemes; <abbrev xmlns:xlink="http://www.w3.org/1999/xlink" xlink:title="anterior sclerite" id="ABBRID0EMXAG" xlink:type="simple">as</abbrev> = anterior sclerite; <abbrev xmlns:xlink="http://www.w3.org/1999/xlink" xlink:title="copulatory duct" id="ABBRID0EQXAG" xlink:type="simple">cd</abbrev> = copulatory duct; <abbrev xmlns:xlink="http://www.w3.org/1999/xlink" xlink:title="median plate" id="ABBRID0EUXAG" xlink:type="simple">mp</abbrev> = median plate. Scale bars: 0.4 mm (<bold>A–E, G</bold>); 0.2 mm (<bold>F, H, I</bold>).</p></caption><graphic xmlns:xlink="http://www.w3.org/1999/xlink" xlink:href="zookeys-1208-081_article-127725__-g011.jpg" position="float" orientation="portrait" xlink:type="simple" id="oo_1102647.jpg"><uri content-type="original_file" xlink:type="simple">https://binary.pensoft.net/fig/1102647</uri></graphic></fig><fig id="F12" position="float" orientation="portrait"><object-id xmlns:xlink="http://www.w3.org/1999/xlink" content-type="doi" xlink:type="simple">10.3897/zookeys.1208.127725.figure12</object-id><object-id xmlns:xlink="http://www.w3.org/1999/xlink" content-type="arpha" xlink:type="simple">A954FCEB-1C39-5A50-AAF8-3815D2098EE4</object-id><label>Figure 12.</label><caption><p>Distribution records of four new species of the genus <italic><tp:taxon-name><tp:taxon-name-part taxon-name-part-type="genus" reg="Camptoscaphiella">Camptoscaphiella</tp:taxon-name-part></tp:taxon-name></italic> from Xizang, China. 1. <italic><tp:taxon-name><tp:taxon-name-part taxon-name-part-type="genus" reg="Camptoscaphiella">C.</tp:taxon-name-part><tp:taxon-name-part taxon-name-part-type="species" reg="metok">metok</tp:taxon-name-part></tp:taxon-name></italic> sp. nov. 2. <italic><tp:taxon-name><tp:taxon-name-part taxon-name-part-type="genus" reg="Camptoscaphiella">C.</tp:taxon-name-part><tp:taxon-name-part taxon-name-part-type="species" reg="shannan">shannan</tp:taxon-name-part></tp:taxon-name></italic> sp. nov. 3. <italic><tp:taxon-name><tp:taxon-name-part taxon-name-part-type="genus" reg="Camptoscaphiella">C.</tp:taxon-name-part><tp:taxon-name-part taxon-name-part-type="species" reg="trifoliata">trifoliata</tp:taxon-name-part></tp:taxon-name></italic> sp. nov. 4. <italic><tp:taxon-name><tp:taxon-name-part taxon-name-part-type="genus" reg="Camptoscaphiella">C.</tp:taxon-name-part><tp:taxon-name-part taxon-name-part-type="species" reg="zayu">zayu</tp:taxon-name-part></tp:taxon-name></italic> sp. nov.</p></caption><graphic xmlns:xlink="http://www.w3.org/1999/xlink" xlink:href="zookeys-1208-081_article-127725__-g012.jpg" position="float" orientation="portrait" xlink:type="simple" id="oo_1102648.jpg"><uri content-type="original_file" xlink:type="simple">https://binary.pensoft.net/fig/1102648</uri></graphic></fig></tp:treatment-sec><tp:treatment-sec sec-type="etymology" id="SECID0EB1AG"><title>Etymology.</title><p>The specific name refers to the type locality and is a noun in apposition.</p></tp:treatment-sec><tp:treatment-sec sec-type="distribution" id="SECID0EG1AG"><title>Distribution.</title><p>Known only from the type locality.</p></tp:treatment-sec><ref-list><ref id="B2"><mixed-citation xmlns:xlink="http://www.w3.org/1999/xlink" xlink:type="simple"><person-group><name name-style="western"><surname>Baehr</surname><given-names>BC</given-names></name><name name-style="western"><surname>Ubick</surname><given-names>D</given-names></name></person-group> (<year>2010</year>) <article-title>A review of the Asian goblin spider genus <italic><tp:taxon-name><tp:taxon-name-part taxon-name-part-type="genus">Camptoscaphiella</tp:taxon-name-part></tp:taxon-name></italic> (<tp:taxon-name><tp:taxon-name-part taxon-name-part-type="order">Araneae</tp:taxon-name-part></tp:taxon-name>: <tp:taxon-name><tp:taxon-name-part taxon-name-part-type="family">Oonopidae</tp:taxon-name-part></tp:taxon-name>).</article-title><source>American Museum Novitates</source><volume>3697</volume>: <fpage>1</fpage>–<lpage>65</lpage>. <ext-link xlink:href="10.1206/3697.2" ext-link-type="doi" xlink:type="simple">https://doi.org/10.1206/3697.2</ext-link></mixed-citation></ref></ref-list></tp:taxon-treatment>
